# Supplementary material for: Bis(2-naphthyl­meth­yl)diphenyl­silane
Source: Acta Crystallogr Sect E Struct Rep Online. 2009 Dec 12;66(Pt 1):o132. doi: 10.1107/S1600536809047412 (PMC2980158; doi:10.1107/S1600536809047412)
Supplement: Supplementary file 1 [file e-66-0o132-sup1.cif]

##############################################################################
###                                                                        ###
###        Electronic paper (Acta Crystallographica Section E)             ###
###                                                                        ###
##############################################################################
#                                                                            #
# This CIF contains the data in a paper accepted for publication in Acta     #
# Crystallographica Section E. It conforms to the requirements of Notes      #
# for Authors for Section E, and has been peer reviewed under the auspices   #
# of the IUCr Commission on Journals.                                        #
#                                                                            #
# Full details of the Crystallographic Information File format               #
# are given in the paper "The Crystallographic Information File (CIF):       #
# a New Standard Archive File for Crystallography" by S. R. Hall, F. H.      #
# Allen and I. D. Brown [Acta Cryst. (1991), A47, 655-685].                  #
#                                                                            #
# The current version of the core CIF dictionary is obtainable from          #
# ftp://ftp.iucr.org/pub/cif_core.dic. The current version number is 2.4.    #
#                                                                            #
# Software is freely available for graphical display of the structure(s) in  #
# this CIF.  For information consult the CIF home page http://www.iucr.org/  #
# cif/home.html                                                              #
#                                                                            #
# This file may be used for bona fide research purposes within the           #
# scientific community so long as proper attribution is given to the journal # 
# article from which it was obtained.                                        #
#                                                                            #
##############################################################################
                                             
data_global
_audit_creation_method     'WinGX routine CIF_UPDATE'
_audit_conform_dict_name     cif_core.dic
_audit_conform_dict_version     2.3
_journal_date_recd_electronic     2009-08-13
_journal_date_accepted     2009-11-09
_journal_name_full     'Acta Crystallographica, Section E'
_journal_year     2010
_journal_volume     66
_journal_issue      1
_journal_page_first     o132
_journal_page_last     o132
_journal_paper_category     QO
_journal_coeditor_code     FL2263
_publ_contact_author_name     'Daniel S. Jones'
_publ_contact_author_address
;
Department of Chemistry
The University of North Carolina at Charlotte
9201 University City Blvd.
Charlotte, NC 28223, USA
;
_publ_contact_author_email     'djones@uncc.edu'
_publ_contact_author_fax     (704)6874438
_publ_contact_author_phone     (704)6873151
_publ_section_title
;
Bis(2-naphthylmethyl)diphenylsilane
;
loop_
    _publ_author_name
    _publ_author_address
    'Thomas Blake Monroe'
;Department of Chemistry
The University of North Carolina at Charlotte
9201 University City Blvd
Charlotte, NC 28223, USA
;
    'Andy A. Thomas'
;Department of Chemistry
The University of North Carolina at Charlotte
9201 University City Blvd
Charlotte, NC 28223, USA
;
    'Daniel S. Jones'
;Department of Chemistry
The University of North Carolina at Charlotte
9201 University City Blvd
Charlotte, NC 28223, USA
;
    'Craig A. Ogle'
;Department of Chemistry
The University of North Carolina at Charlotte
9201 University City Blvd
Charlotte, NC 28223, USA
;
data_I
_audit_creation_method     'WinGX routine CIF_UPDATE'
_chemical_name_systematic
;
Bis(2-naphthylmethyl)diphenylsilane
;
_chemical_formula_moiety     'C34 H28 Si1'
_chemical_formula_sum     'C34 H28 Si'
_chemical_formula_iupac     'C34 H28 Si1'
_chemical_formula_weight     464.65
_symmetry_cell_setting     triclinic
_symmetry_space_group_name_H-M     'P -1'
_symmetry_space_group_name_Hall     '-P 1'
loop_
    _symmetry_equiv_pos_as_xyz
    'x, y, z'
    '-x, -y, -z'
_cell_length_a     9.4884(14)
_cell_length_b     11.0673(13)
_cell_length_c     13.3450(15)
_cell_angle_alpha     75.820(9)
_cell_angle_beta     83.767(11)
_cell_angle_gamma     70.575(11)
_cell_volume     1280.8(3)
_cell_formula_units_Z     2
_cell_measurement_reflns_used     25
_cell_measurement_theta_min     9.65
_cell_measurement_theta_max     40.34
_cell_measurement_temperature     295(2)
_exptl_crystal_description     prism
_exptl_crystal_colour     colorless
_exptl_crystal_size_max     0.364
_exptl_crystal_size_mid     0.196
_exptl_crystal_size_min     0.054
_exptl_crystal_density_diffrn     1.205
_exptl_crystal_density_method     'not measured'
_exptl_crystal_F_000     492
_exptl_absorpt_coefficient_mu     0.9440
_exptl_absorpt_correction_type     analytical
_exptl_absorpt_process_details
;
(see. N.W. Alcock (1970))
;
_exptl_absorpt_correction_T_min     0.8144
_exptl_absorpt_correction_T_max     0.9541
_diffrn_ambient_temperature     295(2)
_diffrn_radiation_type     CuK\a
_diffrn_radiation_wavelength     1.54184
_diffrn_measurement_device_type     'Enraf--Nonius CAD-4'
_diffrn_measurement_device     '\k-geometry diffractometer'
_diffrn_measurement_method     'Non-profiled \w/2\q'
_diffrn_reflns_number     9101
_diffrn_reflns_av_R_equivalents     0.0445
_diffrn_reflns_theta_min     3.42
_diffrn_reflns_theta_max     67.44
_diffrn_reflns_theta_full     67.44
_diffrn_measured_fraction_theta_max     1
_diffrn_measured_fraction_theta_full     1
_diffrn_reflns_limit_h_min     -11
_diffrn_reflns_limit_h_max     11
_diffrn_reflns_limit_k_min     -13
_diffrn_reflns_limit_k_max     13
_diffrn_reflns_limit_l_min     -15
_diffrn_reflns_limit_l_max     15
_diffrn_standards_number     3
_diffrn_standards_interval_count     165
_diffrn_standards_interval_time     60
_diffrn_standards_decay_%     1
loop_
    _diffrn_standard_refln_index_h
    _diffrn_standard_refln_index_k
    _diffrn_standard_refln_index_l
    0 0 3
    -2 0 0
    2 1 1
_reflns_number_total     4618
_reflns_number_gt     3060
_reflns_threshold_expression     I>2\s(I)
_refine_ls_structure_factor_coef     Fsqd
_refine_ls_matrix_type     full
_refine_ls_R_factor_all     0.0777
_refine_ls_R_factor_gt     0.0372
_refine_ls_wR_factor_gt     0.0890
_refine_ls_wR_factor_ref     0.1020
_refine_ls_goodness_of_fit_ref     1.005
_refine_ls_restrained_S_all     1.005
_refine_ls_number_reflns     4618
_refine_ls_number_parameters     333
_refine_ls_number_restraints     0
_refine_ls_hydrogen_treatment     mixed
_refine_ls_weighting_scheme     calc
_refine_ls_weighting_details
         'calc w=1/[\s^2^(Fo^2^)+(0.0422P)^2^+0.1595P] where P=(Fo^2^+2Fc^2^)/3'
_atom_sites_solution_hydrogens     geom
_atom_sites_solution_primary     direct
_atom_sites_solution_secondary     difmap
_refine_ls_shift/su_max     0.001
_refine_ls_shift/su_mean     0.000
_refine_diff_density_max     0.166
_refine_diff_density_min     -0.203
_refine_ls_extinction_method     'SHELXL97 (Sheldrick, 2008)'
_refine_ls_extinction_coef     0.0037(4)
_refine_ls_extinction_expression
                                  'Fc^*^=kFc[1+0.001xFc^2^\l^3^/sin(2\q)]^-1/4^'
loop_
    _atom_type_symbol
    _atom_type_description
    _atom_type_scat_dispersion_real
    _atom_type_scat_dispersion_imag
    _atom_type_scat_source
    C C 0.0181 0.0091 'International Tables Vol C Tables 4.2.6.8 and 6.1.1.4'
    H H 0 0 'International Tables Vol C Tables 4.2.6.8 and 6.1.1.4'
    Si Si 0.2541 0.3302 'International Tables Vol C Tables 4.2.6.8 and 6.1.1.4'
_computing_data_collection     'CAD-4 EXPRESS (Enraf--Nonius, 1994)'
_computing_cell_refinement     'CAD-4 EXPRESS (Enraf--Nonius, 1994)'
_computing_data_reduction     'XCAD4 (Harms & Wocadlo, 1995)'
_computing_structure_solution     'SHELXS97 (Sheldrick, 2008)'
_computing_structure_refinement     'SHELXL97 (Sheldrick, 2008)'
_computing_molecular_graphics
;ORTEP-3 for Windows (Farrugia, 1997) and
<i>Mercury</i> (Macrae <i>et al.</i>,  2006)
;
_computing_publication_material     'WinGX (Farrugia, 1999)'
loop_
    _atom_site_type_symbol
    _atom_site_label
    _atom_site_fract_x
    _atom_site_fract_y
    _atom_site_fract_z
    _atom_site_U_iso_or_equiv
    _atom_site_adp_type
    _atom_site_calc_flag
    _atom_site_refinement_flags
    _atom_site_occupancy
    _atom_site_disorder_assembly
    _atom_site_disorder_group
    H H24B 0.231(2) 0.353(2) 0.7647(17) 0.069(7) Uiso d . 1 . .
    H H13A 0.348(2) 0.458(2) 0.5907(16) 0.067(7) Uiso d . 1 . .
    H H24A 0.117(3) 0.479(2) 0.7954(16) 0.063(6) Uiso d . 1 . .
    H H13B 0.422(3) 0.572(2) 0.5734(18) 0.085(8) Uiso d . 1 . .
    Si Si 0.34325(6) 0.51722(5) 0.74770(4) 0.04382(15) Uani d . 1 . .
    C C1 0.5414(2) 0.42670(17) 0.78451(14) 0.0431(4) Uani d . 1 . .
    C C7 0.2828(2) 0.67956(18) 0.78528(13) 0.0429(4) Uani d . 1 . .
    C C14 0.1897(2) 0.64223(19) 0.55711(14) 0.0484(5) Uani d . 1 . .
    C C25 0.2299(2) 0.34952(18) 0.91925(15) 0.0468(5) Uani d . 1 . .
    C C12 0.3864(2) 0.73768(19) 0.80112(15) 0.0507(5) Uani d . 1 . .
    H H12 0.4880 0.6936 0.7945 0.061 Uiso calc R 1 . .
    C C22 -0.0752(2) 0.7066(2) 0.52307(14) 0.0500(5) Uani d . 1 . .
    C C27 0.2921(2) 0.15022(19) 1.05667(16) 0.0489(5) Uani d . 1 . .
    C C32 0.2569(2) 0.22750(19) 1.13133(15) 0.0481(5) Uani d . 1 . .
    C C34 0.1945(2) 0.42439(19) 0.99582(16) 0.0554(5) Uani d . 1 . .
    H H34 0.1610 0.5156 0.9760 0.067 Uiso calc R 1 . .
    C C26 0.2781(2) 0.21659(19) 0.94994(16) 0.0520(5) Uani d . 1 . .
    H H26 0.3030 0.1668 0.8999 0.062 Uiso calc R 1 . .
    C C23 0.0584(2) 0.6132(2) 0.56567(15) 0.0511(5) Uani d . 1 . .
    H H23 0.0574 0.5296 0.6005 0.061 Uiso calc R 1 . .
    C C24 0.2150(3) 0.4184(2) 0.80615(17) 0.0561(5) Uani d . 1 . .
    C C6 0.6578(2) 0.3999(2) 0.71170(16) 0.0559(5) Uani d . 1 . .
    H H6 0.6359 0.4249 0.6419 0.067 Uiso calc R 1 . .
    C C33 0.2086(2) 0.3654(2) 1.09779(16) 0.0556(5) Uani d . 1 . .
    H H33 0.1859 0.4171 1.1465 0.067 Uiso calc R 1 . .
    C C8 0.1324(2) 0.75053(19) 0.79637(16) 0.0533(5) Uani d . 1 . .
    H H8 0.0602 0.7154 0.7860 0.064 Uiso calc R 1 . .
    C C2 0.5820(2) 0.38502(19) 0.88809(15) 0.0534(5) Uani d . 1 . .
    H H2 0.5081 0.4005 0.9395 0.064 Uiso calc R 1 . .
    C C17 -0.0733(2) 0.8326(2) 0.46839(15) 0.0538(5) Uani d . 1 . .
    C C11 0.3415(2) 0.8586(2) 0.82632(17) 0.0610(6) Uani d . 1 . .
    H H11 0.4128 0.8951 0.8359 0.073 Uiso calc R 1 . .
    C C13 0.3323(2) 0.5450(2) 0.60306(15) 0.0533(5) Uani d . 1 . .
    C C5 0.8042(2) 0.3374(2) 0.73991(18) 0.0667(6) Uani d . 1 . .
    H H5 0.8793 0.3220 0.6892 0.080 Uiso calc R 1 . .
    C C9 0.0876(2) 0.8709(2) 0.82220(17) 0.0610(6) Uani d . 1 . .
    H H9 -0.0138 0.9155 0.8294 0.073 Uiso calc R 1 . .
    C C31 0.2693(2) 0.1627(2) 1.23757(16) 0.0594(5) Uani d . 1 . .
    H H31 0.2464 0.2119 1.2880 0.071 Uiso calc R 1 . .
    C C10 0.1923(2) 0.9257(2) 0.83749(17) 0.0608(6) Uani d . 1 . .
    H H10 0.1623 1.0070 0.8551 0.073 Uiso calc R 1 . .
    C C3 0.7281(2) 0.3218(2) 0.91611(17) 0.0593(5) Uani d . 1 . .
    H H3 0.7513 0.2951 0.9857 0.071 Uiso calc R 1 . .
    C C4 0.8400(2) 0.2979(2) 0.84222(18) 0.0630(6) Uani d . 1 . .
    H H4 0.9389 0.2554 0.8613 0.076 Uiso calc R 1 . .
    C C15 0.1884(2) 0.7688(2) 0.50217(16) 0.0590(5) Uani d . 1 . .
    H H15 0.2761 0.7905 0.4955 0.071 Uiso calc R 1 . .
    C C21 -0.2121(3) 0.6793(2) 0.5334(2) 0.0698(6) Uani d . 1 . .
    H H21 -0.2162 0.5970 0.5690 0.084 Uiso calc R 1 . .
    C C16 0.0625(3) 0.8597(2) 0.45870(17) 0.0627(6) Uani d . 1 . .
    H H16 0.0662 0.9416 0.4217 0.075 Uiso calc R 1 . .
    C C28 0.3387(2) 0.0136(2) 1.08931(19) 0.0642(6) Uani d . 1 . .
    H H28 0.3629 -0.0377 1.0403 0.077 Uiso calc R 1 . .
    C C30 0.3144(2) 0.0290(2) 1.26605(18) 0.0678(7) Uani d . 1 . .
    H H30 0.3221 -0.0127 1.3357 0.081 Uiso calc R 1 . .
    C C29 0.3492(3) -0.0456(2) 1.1907(2) 0.0709(7) Uani d . 1 . .
    H H29 0.3799 -0.1368 1.2107 0.085 Uiso calc R 1 . .
    C C18 -0.2061(3) 0.9261(2) 0.42547(18) 0.0712(6) Uani d . 1 . .
    H H18 -0.2051 1.0090 0.3891 0.085 Uiso calc R 1 . .
    C C20 -0.3378(3) 0.7729(3) 0.4914(2) 0.0857(8) Uani d . 1 . .
    H H20 -0.4274 0.7541 0.4993 0.103 Uiso calc R 1 . .
    C C19 -0.3347(3) 0.8966(3) 0.4365(2) 0.0856(8) Uani d . 1 . .
    H H19 -0.4214 0.9590 0.4075 0.103 Uiso calc R 1 . .
loop_
    _atom_site_aniso_label
    _atom_site_aniso_U_11
    _atom_site_aniso_U_22
    _atom_site_aniso_U_33
    _atom_site_aniso_U_12
    _atom_site_aniso_U_13
    _atom_site_aniso_U_23
    Si 0.0394(3) 0.0496(3) 0.0420(3) -0.0157(2) -0.0023(2) -0.0067(2)
    C1 0.0433(11) 0.0416(10) 0.0431(10) -0.0136(8) -0.0019(8) -0.0067(8)
    C7 0.0369(10) 0.0512(10) 0.0399(10) -0.0163(8) -0.0019(8) -0.0052(8)
    C14 0.0488(12) 0.0609(12) 0.0367(10) -0.0181(10) -0.0011(8) -0.0121(8)
    C25 0.0392(11) 0.0510(11) 0.0520(11) -0.0213(9) 0.0014(9) -0.0061(9)
    C12 0.0329(10) 0.0570(12) 0.0618(12) -0.0129(9) 0.0000(9) -0.0150(9)
    C22 0.0469(12) 0.0643(12) 0.0448(11) -0.0203(10) -0.0008(9) -0.0200(9)
    C27 0.0386(11) 0.0518(11) 0.0584(12) -0.0198(9) 0.0030(9) -0.0104(9)
    C32 0.0334(10) 0.0538(11) 0.0573(12) -0.0175(8) 0.0023(8) -0.0091(9)
    C34 0.0508(13) 0.0489(11) 0.0638(13) -0.0159(9) 0.0040(10) -0.0099(10)
    C26 0.0490(12) 0.0548(12) 0.0590(12) -0.0244(9) 0.0057(9) -0.0172(10)
    C23 0.0532(12) 0.0548(11) 0.0481(11) -0.0210(10) -0.0029(9) -0.0106(9)
    C24 0.0560(14) 0.0611(13) 0.0546(13) -0.0276(12) -0.0042(10) -0.0055(10)
    C6 0.0466(12) 0.0663(13) 0.0483(11) -0.0115(10) 0.0003(9) -0.0110(10)
    C33 0.0512(13) 0.0582(12) 0.0603(13) -0.0190(10) 0.0083(10) -0.0207(10)
    C8 0.0355(11) 0.0580(12) 0.0670(13) -0.0161(9) -0.0042(9) -0.0121(10)
    C2 0.0482(12) 0.0630(12) 0.0472(11) -0.0156(10) -0.0017(9) -0.0115(9)
    C17 0.0507(12) 0.0613(12) 0.0473(11) -0.0143(10) -0.0038(9) -0.0122(9)
    C11 0.0490(13) 0.0616(13) 0.0800(15) -0.0246(11) -0.0027(11) -0.0195(11)
    C13 0.0482(13) 0.0628(13) 0.0471(11) -0.0156(10) -0.0037(9) -0.0104(10)
    C5 0.0463(13) 0.0776(15) 0.0668(15) -0.0077(11) 0.0054(11) -0.0188(12)
    C9 0.0388(12) 0.0584(13) 0.0793(16) -0.0065(10) -0.0044(11) -0.0151(11)
    C31 0.0437(12) 0.0820(15) 0.0564(13) -0.0271(11) 0.0035(10) -0.0146(11)
    C10 0.0523(13) 0.0514(12) 0.0764(15) -0.0097(10) -0.0052(11) -0.0179(11)
    C3 0.0554(13) 0.0637(13) 0.0557(12) -0.0169(11) -0.0148(10) -0.0051(10)
    C4 0.0443(12) 0.0586(13) 0.0793(16) -0.0061(10) -0.0128(11) -0.0126(11)
    C15 0.0510(13) 0.0677(14) 0.0594(13) -0.0259(11) 0.0018(10) -0.0078(11)
    C21 0.0592(15) 0.0777(16) 0.0843(17) -0.0321(13) -0.0011(13) -0.0252(13)
    C16 0.0600(15) 0.0583(13) 0.0653(14) -0.0217(11) -0.0031(11) -0.0012(10)
    C28 0.0576(14) 0.0535(12) 0.0812(16) -0.0199(11) 0.0014(12) -0.0130(11)
    C30 0.0491(13) 0.0839(17) 0.0618(14) -0.0294(12) -0.0085(11) 0.0142(13)
    C29 0.0606(15) 0.0563(13) 0.0880(18) -0.0216(11) -0.0068(13) 0.0045(13)
    C18 0.0607(16) 0.0724(15) 0.0703(15) -0.0084(12) -0.0149(12) -0.0095(12)
    C20 0.0470(15) 0.106(2) 0.116(2) -0.0242(14) -0.0099(14) -0.0429(18)
    C19 0.0596(17) 0.0880(19) 0.104(2) -0.0052(14) -0.0254(15) -0.0265(16)
_geom_special_details
;
All e.s.d.'s (except the e.s.d. in the dihedral angle between two l.s. planes)
are estimated using the full covariance matrix. The cell e.s.d.'s are taken
into account individually in the estimation of e.s.d.'s in distances, angles
and torsion angles; correlations between e.s.d.'s in cell parameters are only
used when they are defined by crystal symmetry. An approximate (isotropic)
treatment of cell e.s.d.'s is used for estimating e.s.d.'s involving l.s.
planes.
;
loop_
    _geom_bond_atom_site_label_1
    _geom_bond_atom_site_label_2
    _geom_bond_site_symmetry_2
    _geom_bond_distance
    _geom_bond_publ_flag
    Si C1 . 1.868(2) ?
    Si C7 . 1.8714(19) ?
    Si C24 . 1.883(2) ?
    Si C13 . 1.887(2) ?
    C1 C6 . 1.393(3) ?
    C1 C2 . 1.399(3) ?
    C7 C8 . 1.393(3) ?
    C7 C12 . 1.399(3) ?
    C14 C23 . 1.373(3) ?
    C14 C15 . 1.409(3) ?
    C14 C13 . 1.501(3) ?
    C25 C26 . 1.356(3) ?
    C25 C34 . 1.414(3) ?
    C25 C24 . 1.513(3) ?
    C12 C11 . 1.376(3) ?
    C12 H12 . 0.9300 ?
    C22 C17 . 1.412(3) ?
    C22 C23 . 1.413(3) ?
    C22 C21 . 1.415(3) ?
    C27 C28 . 1.395(3) ?
    C27 C32 . 1.411(3) ?
    C27 C26 . 1.432(3) ?
    C32 C33 . 1.409(3) ?
    C32 C31 . 1.421(3) ?
    C34 C33 . 1.357(3) ?
    C34 H34 . 0.9300 ?
    C26 H26 . 0.9300 ?
    C23 H23 . 0.9300 ?
    C24 H24B . 0.98(2) ?
    C24 H24A . 0.95(2) ?
    C6 C5 . 1.378(3) ?
    C6 H6 . 0.9300 ?
    C33 H33 . 0.9300 ?
    C8 C9 . 1.375(3) ?
    C8 H8 . 0.9300 ?
    C2 C3 . 1.375(3) ?
    C2 H2 . 0.9300 ?
    C17 C16 . 1.402(3) ?
    C17 C18 . 1.409(3) ?
    C11 C10 . 1.373(3) ?
    C11 H11 . 0.9300 ?
    C13 H13A . 0.98(2) ?
    C13 H13B . 1.00(3) ?
    C5 C4 . 1.371(3) ?
    C5 H5 . 0.9300 ?
    C9 C10 . 1.379(3) ?
    C9 H9 . 0.9300 ?
    C31 C30 . 1.362(3) ?
    C31 H31 . 0.9300 ?
    C10 H10 . 0.9300 ?
    C3 C4 . 1.372(3) ?
    C3 H3 . 0.9300 ?
    C4 H4 . 0.9300 ?
    C15 C16 . 1.357(3) ?
    C15 H15 . 0.9300 ?
    C21 C20 . 1.360(3) ?
    C21 H21 . 0.9300 ?
    C16 H16 . 0.9300 ?
    C28 C29 . 1.349(3) ?
    C28 H28 . 0.9300 ?
    C30 C29 . 1.398(3) ?
    C30 H30 . 0.9300 ?
    C29 H29 . 0.9300 ?
    C18 C19 . 1.348(3) ?
    C18 H18 . 0.9300 ?
    C20 C19 . 1.393(4) ?
    C20 H20 . 0.9300 ?
    C19 H19 . 0.9300 ?
loop_
    _geom_angle_atom_site_label_1
    _geom_angle_atom_site_label_2
    _geom_angle_atom_site_label_3
    _geom_angle_site_symmetry_1
    _geom_angle_site_symmetry_3
    _geom_angle
    _geom_angle_publ_flag
    C1 Si C7 . . 109.26(8) ?
    C1 Si C24 . . 111.99(10) ?
    C7 Si C24 . . 111.63(10) ?
    C1 Si C13 . . 108.42(9) ?
    C7 Si C13 . . 109.40(9) ?
    C24 Si C13 . . 106.01(11) ?
    C6 C1 C2 . . 115.99(18) ?
    C6 C1 Si . . 122.70(15) ?
    C2 C1 Si . . 121.28(14) ?
    C8 C7 C12 . . 116.43(17) ?
    C8 C7 Si . . 121.88(15) ?
    C12 C7 Si . . 121.67(14) ?
    C23 C14 C15 . . 117.76(19) ?
    C23 C14 C13 . . 122.66(19) ?
    C15 C14 C13 . . 119.57(19) ?
    C26 C25 C34 . . 118.44(18) ?
    C26 C25 C24 . . 121.77(19) ?
    C34 C25 C24 . . 119.78(18) ?
    C11 C12 C7 . . 121.53(18) ?
    C11 C12 H12 . . 119.2 ?
    C7 C12 H12 . . 119.2 ?
    C17 C22 C23 . . 119.21(19) ?
    C17 C22 C21 . . 118.3(2) ?
    C23 C22 C21 . . 122.5(2) ?
    C28 C27 C32 . . 119.16(19) ?
    C28 C27 C26 . . 122.86(19) ?
    C32 C27 C26 . . 117.98(17) ?
    C33 C32 C27 . . 118.82(18) ?
    C33 C32 C31 . . 122.68(19) ?
    C27 C32 C31 . . 118.49(18) ?
    C33 C34 C25 . . 121.15(18) ?
    C33 C34 H34 . . 119.4 ?
    C25 C34 H34 . . 119.4 ?
    C25 C26 C27 . . 122.31(18) ?
    C25 C26 H26 . . 118.8 ?
    C27 C26 H26 . . 118.8 ?
    C14 C23 C22 . . 121.84(19) ?
    C14 C23 H23 . . 119.1 ?
    C22 C23 H23 . . 119.1 ?
    C25 C24 Si . . 118.49(15) ?
    C25 C24 H24B . . 108.9(13) ?
    Si C24 H24B . . 106.1(13) ?
    C25 C24 H24A . . 109.2(13) ?
    Si C24 H24A . . 104.8(13) ?
    H24B C24 H24A . . 109.1(18) ?
    C5 C6 C1 . . 122.0(2) ?
    C5 C6 H6 . . 119.0 ?
    C1 C6 H6 . . 119.0 ?
    C34 C33 C32 . . 121.29(19) ?
    C34 C33 H33 . . 119.4 ?
    C32 C33 H33 . . 119.4 ?
    C9 C8 C7 . . 122.04(19) ?
    C9 C8 H8 . . 119.0 ?
    C7 C8 H8 . . 119.0 ?
    C3 C2 C1 . . 121.88(19) ?
    C3 C2 H2 . . 119.1 ?
    C1 C2 H2 . . 119.1 ?
    C16 C17 C18 . . 122.4(2) ?
    C16 C17 C22 . . 118.1(2) ?
    C18 C17 C22 . . 119.5(2) ?
    C10 C11 C12 . . 120.6(2) ?
    C10 C11 H11 . . 119.7 ?
    C12 C11 H11 . . 119.7 ?
    C14 C13 Si . . 115.41(14) ?
    C14 C13 H13A . . 111.2(13) ?
    Si C13 H13A . . 104.7(12) ?
    C14 C13 H13B . . 111.9(14) ?
    Si C13 H13B . . 105.3(14) ?
    H13A C13 H13B . . 107.8(18) ?
    C4 C5 C6 . . 120.4(2) ?
    C4 C5 H5 . . 119.8 ?
    C6 C5 H5 . . 119.8 ?
    C8 C9 C10 . . 120.23(19) ?
    C8 C9 H9 . . 119.9 ?
    C10 C9 H9 . . 119.9 ?
    C30 C31 C32 . . 120.4(2) ?
    C30 C31 H31 . . 119.8 ?
    C32 C31 H31 . . 119.8 ?
    C11 C10 C9 . . 119.1(2) ?
    C11 C10 H10 . . 120.4 ?
    C9 C10 H10 . . 120.4 ?
    C4 C3 C2 . . 120.5(2) ?
    C4 C3 H3 . . 119.7 ?
    C2 C3 H3 . . 119.7 ?
    C5 C4 C3 . . 119.1(2) ?
    C5 C4 H4 . . 120.4 ?
    C3 C4 H4 . . 120.4 ?
    C16 C15 C14 . . 121.7(2) ?
    C16 C15 H15 . . 119.2 ?
    C14 C15 H15 . . 119.2 ?
    C20 C21 C22 . . 120.2(2) ?
    C20 C21 H21 . . 119.9 ?
    C22 C21 H21 . . 119.9 ?
    C15 C16 C17 . . 121.3(2) ?
    C15 C16 H16 . . 119.3 ?
    C17 C16 H16 . . 119.3 ?
    C29 C28 C27 . . 121.2(2) ?
    C29 C28 H28 . . 119.4 ?
    C27 C28 H28 . . 119.4 ?
    C31 C30 C29 . . 120.1(2) ?
    C31 C30 H30 . . 119.9 ?
    C29 C30 H30 . . 119.9 ?
    C28 C29 C30 . . 120.6(2) ?
    C28 C29 H29 . . 119.7 ?
    C30 C29 H29 . . 119.7 ?
    C19 C18 C17 . . 120.7(2) ?
    C19 C18 H18 . . 119.6 ?
    C17 C18 H18 . . 119.6 ?
    C21 C20 C19 . . 121.1(2) ?
    C21 C20 H20 . . 119.4 ?
    C19 C20 H20 . . 119.4 ?
    C18 C19 C20 . . 120.2(3) ?
    C18 C19 H19 . . 119.9 ?
    C20 C19 H19 . . 119.9 ?
loop_
    _geom_hbond_atom_site_label_D
    _geom_hbond_atom_site_label_H
    _geom_hbond_atom_site_label_A
    _geom_hbond_site_symmetry_A
    _geom_hbond_distance_DH
    _geom_hbond_distance_HA
    _geom_hbond_distance_DA
    _geom_hbond_angle_DHA
    C3 H3 Cg1 2_667 0.93 2.66 3.569(2) 166
    C5 H5 Cg2 2_666 0.93 2.88 3.664(2) 143
    C9 H9 Cg3 2_567 0.93 2.76 3.577(2) 148
