# Supplementary material for: Bis(2-naphthyl­meth­yl)diphenyl­silane
Source: Acta Crystallogr Sect E Struct Rep Online. 2009 Dec 12;66(Pt 1):o132. doi: 10.1107/S1600536809047412 (PMC2980158; doi:10.1107/S1600536809047412)
Supplement: Supplementary file 2 [file e-66-0o132-Isup2.hkl]

#
# h,k,l, Fc-squared, Fo-squared, sigma(Fo-squared) and status flag
#
data_I
_shelx_title ' bmcosix1_all in P -1 absorption corrected data'
_shelx_refln_list_code          4
_shelx_F_calc_maximum      137.54
_exptl_crystal_F_000       492.00
_reflns_d_resolution_high  0.8348
 
loop_
 _symmetry_equiv_pos_as_xyz
 'x, y, z'
 '-x, -y, -z'
 
_cell_length_a     9.4884
_cell_length_b    11.0673
_cell_length_c    13.3450
_cell_angle_alpha  75.820
_cell_angle_beta   83.767
_cell_angle_gamma  70.575
 
_shelx_F_squared_multiplier     1.000
 
loop_
 _refln_index_h
 _refln_index_k
 _refln_index_l
 _refln_F_squared_calc
 _refln_F_squared_meas
 _refln_F_squared_sigma
 _refln_observed_status
   1   0   0       33.85       32.69      0.97 o
   2   0   0    18918.14    20440.48    571.90 o
   3   0   0     1191.56     1232.92     23.13 o
   4   0   0      107.24      101.67      2.35 o
   5   0   0        2.73        7.63      5.32 o
   6   0   0      195.09      189.88      6.80 o
   7   0   0      705.32      686.67     35.67 o
   8   0   0      239.37      239.62      5.88 o
   9   0   0       33.25       38.24      5.51 o
  10   0   0       12.14        8.64      9.59 o
 -10   1   0       33.81       38.20      3.81 o
  -9   1   0       31.42       34.51      5.11 o
  -8   1   0       15.36       11.97      3.92 o
  -7   1   0        1.58        5.92      7.19 o
  -6   1   0       38.84       37.88      3.03 o
  -5   1   0       18.16       23.77      3.84 o
  -4   1   0       81.19       73.12      2.97 o
  -3   1   0      556.85      557.24     14.16 o
  -2   1   0        0.14        2.56      3.64 o
  -1   1   0       52.37       66.89      1.34 o
   0   1   0     1261.63     1305.84     19.04 o
   1   1   0      277.80      230.83      9.28 o
   2   1   0      189.22      167.56      2.32 o
   3   1   0     6522.02     6461.51    158.65 o
   4   1   0      283.86      297.95     13.40 o
   5   1   0     1726.89     1823.56     88.29 o
   6   1   0       23.68       14.98      4.26 o
   7   1   0      262.75      248.41     18.38 o
   8   1   0       45.15       47.34      8.72 o
   9   1   0       36.24       41.18     14.64 o
  10   1   0        2.61      -10.33     10.33 o
 -10   2   0       32.08       32.93      3.64 o
  -9   2   0      192.37      192.99      7.51 o
  -8   2   0        5.73        2.92      8.54 o
  -7   2   0       47.69       45.84      3.56 o
  -6   2   0       56.74       52.48      6.56 o
  -5   2   0        1.46        1.26      2.97 o
  -4   2   0        0.85        3.59      5.04 o
  -3   2   0      675.09      640.42      8.77 o
  -2   2   0      955.54      853.78     14.75 o
  -1   2   0       47.67       38.11      1.62 o
   0   2   0      271.62      282.54      4.79 o
   1   2   0     7128.43     7120.08     25.87 o
   2   2   0     4466.73     4575.78     34.31 o
   3   2   0     1063.63     1049.52     44.45 o
   4   2   0     2460.14     2508.90     60.21 o
   5   2   0       17.30       18.69      2.33 o
   6   2   0     2857.34     2770.66    151.57 o
   7   2   0      600.98      574.12     61.86 o
   8   2   0      408.73      410.04     53.91 o
   9   2   0      240.50      199.36     32.78 o
  10   2   0        0.22        3.70      7.40 o
  11   2   0        0.11        1.76      6.61 o
  -9   3   0       15.07       14.03      3.69 o
  -8   3   0       15.91       17.31      7.18 o
  -7   3   0        0.14        5.74      3.45 o
  -6   3   0        1.81        0.81      7.39 o
  -5   3   0      176.01      193.29      4.46 o
  -4   3   0       90.74       92.58      3.56 o
  -3   3   0     2887.35     2983.54     29.03 o
  -2   3   0      110.43       99.69      2.25 o
  -1   3   0       54.59       55.06      1.77 o
   0   3   0      201.89      200.10      6.97 o
   1   3   0      118.90      112.12      2.81 o
   2   3   0     3711.70     3523.27     43.32 o
   3   3   0      116.98      114.87      2.24 o
   4   3   0     2547.07     2468.11    134.28 o
   5   3   0     1375.03     1470.31     76.18 o
   6   3   0       62.40       58.48      7.08 o
   7   3   0       42.29       25.05      6.12 o
   8   3   0      115.44       98.22     12.06 o
   9   3   0        0.49       -9.26     10.12 o
  10   3   0       31.31       32.90      5.21 o
  11   3   0      166.90      173.56      5.96 o
  -9   4   0        7.66        8.91      2.75 o
  -8   4   0        9.32       13.21      9.03 o
  -7   4   0       49.46       42.90      3.32 o
  -6   4   0      221.41      222.41      8.56 o
  -5   4   0      112.92      120.21      8.80 o
  -4   4   0      110.54      113.45      3.67 o
  -3   4   0     1241.05     1250.65     29.52 o
  -2   4   0      345.27      315.83      8.27 o
  -1   4   0     1337.71     1345.05     17.56 o
   0   4   0      148.36      156.68      2.44 o
   1   4   0        1.83        0.04      3.48 o
   2   4   0      197.41      196.89      3.45 o
   3   4   0       37.79       41.52      1.80 o
   4   4   0     1078.82     1053.53     16.27 o
   5   4   0       18.60       21.37      2.19 o
   6   4   0      175.12      175.85     15.18 o
   7   4   0       17.62       -1.49      7.38 o
   8   4   0      813.38      695.78     41.62 o
   9   4   0        2.01        6.24      7.84 o
  10   4   0      311.05      318.37      9.28 o
  11   4   0       16.11        1.91      8.50 o
  -8   5   0        2.57        4.53      5.22 o
  -7   5   0        6.61        9.10      2.89 o
  -6   5   0       21.87       30.49      3.10 o
  -5   5   0       76.92       77.23      6.41 o
  -4   5   0       86.82       79.03      4.76 o
  -3   5   0       48.92       45.66      2.76 o
  -2   5   0      107.59       98.94      3.04 o
  -1   5   0      163.29      165.91      3.25 o
   0   5   0        1.16       -2.23      4.00 o
   1   5   0        5.24        3.83      3.89 o
   2   5   0      115.16      114.65      2.47 o
   3   5   0        2.00       -0.20      3.89 o
   4   5   0       94.20       73.57      2.73 o
   5   5   0       25.32       28.43      2.46 o
   6   5   0       34.08       32.40      2.82 o
   7   5   0       22.08       25.19      3.10 o
   8   5   0       49.13       50.12     13.28 o
   9   5   0       31.50       26.16      5.09 o
  10   5   0       13.74       18.21      5.01 o
  11   5   0        0.02        3.75      6.66 o
  -7   6   0        2.22        4.28      2.94 o
  -6   6   0        2.87        3.76      3.18 o
  -5   6   0      112.56      104.72     10.08 o
  -4   6   0       75.14       82.20      3.98 o
  -3   6   0       99.79      100.72      3.74 o
  -2   6   0      304.91      308.64      6.34 o
  -1   6   0      314.12      311.64      4.81 o
   0   6   0       55.43       60.00      4.73 o
   1   6   0      359.63      353.52      4.81 o
   2   6   0        4.66        0.97      5.58 o
   3   6   0      895.22      938.93     24.38 o
   4   6   0      110.94      106.15      3.20 o
   5   6   0      168.71      176.11      4.18 o
   6   6   0       46.33       39.01      7.23 o
   7   6   0       10.50       14.78     14.64 o
   8   6   0       12.57       10.53     11.58 o
   9   6   0       36.97        5.53      9.29 o
  10   6   0       19.38       26.80      7.86 o
  11   6   0       26.48       24.77      4.51 o
  -7   7   0        0.69        1.33      4.26 o
  -6   7   0        5.23        3.77      5.58 o
  -5   7   0        3.42        2.55      3.10 o
  -4   7   0       26.32       25.07      3.15 o
  -3   7   0      126.76      129.16      7.70 o
  -2   7   0      474.87      457.65      6.99 o
  -1   7   0        5.02       -5.71     10.06 o
   0   7   0        0.27       -3.06      5.39 o
   1   7   0       42.65       35.59      4.06 o
   2   7   0       25.89       25.10      9.18 o
   3   7   0      132.11      124.35      3.61 o
   4   7   0        3.21       -3.87      7.95 o
   5   7   0      520.66      513.77     15.86 o
   6   7   0       36.57       34.19      2.98 o
   7   7   0       66.46       67.25      3.87 o
   8   7   0       56.60       55.50      6.26 o
   9   7   0        1.71        4.67      6.48 o
  10   7   0        2.44       -2.49      6.29 o
  -6   8   0        0.67        0.42      4.24 o
  -5   8   0       17.82       19.30      2.64 o
  -4   8   0       30.14       32.91      2.94 o
  -3   8   0       25.45       25.51      2.90 o
  -2   8   0       15.67       24.74     11.67 o
  -1   8   0        9.73        6.53      6.99 o
   0   8   0       34.98       31.44      3.13 o
   1   8   0       55.24       56.82      3.15 o
   2   8   0        4.82        6.84      5.33 o
   3   8   0      275.43      270.94      5.34 o
   4   8   0      314.82      305.96      5.70 o
   5   8   0       33.86       37.04      3.16 o
   6   8   0       18.31       11.78      4.19 o
   7   8   0      181.84      189.74     21.42 o
   8   8   0        9.31        3.86      7.55 o
   9   8   0      113.40      107.30     20.49 o
  10   8   0        5.18        5.05      2.92 o
  -5   9   0       10.01       14.42      3.63 o
  -4   9   0        6.58        3.44      4.52 o
  -3   9   0       81.54       78.05      8.62 o
  -2   9   0       39.94       36.87      3.05 o
  -1   9   0       33.35       31.04      5.01 o
   0   9   0        0.50       10.79      6.09 o
   1   9   0       38.59       47.05      3.15 o
   2   9   0       59.03       56.63      6.97 o
   3   9   0        4.84       -5.27      9.33 o
   4   9   0      193.59      187.05     11.26 o
   5   9   0       71.24       73.38      3.69 o
   6   9   0      123.38      122.95      4.49 o
   7   9   0       40.97       35.61      3.27 o
   8   9   0       41.51       49.44     10.48 o
   9   9   0        0.53        1.03      6.66 o
  10   9   0       10.08        9.69      3.69 o
  -3  10   0        0.39        2.97      4.25 o
  -2  10   0       10.86       13.78      2.53 o
  -1  10   0       14.20        7.64      6.17 o
   0  10   0        6.82        1.75      2.45 o
   1  10   0       61.63       63.97      3.48 o
   2  10   0      100.43       97.15      4.99 o
   3  10   0       25.78       27.94      2.90 o
   4  10   0        7.18        2.78      3.29 o
   5  10   0       42.88       43.22      3.18 o
   6  10   0       23.55       26.65      2.90 o
   7  10   0        7.33       10.11      6.43 o
   8  10   0        5.03       -3.47      5.55 o
   9  10   0        1.81        3.45      2.89 o
  -2  11   0       11.00       10.99      3.56 o
  -1  11   0        4.34        4.30      4.98 o
   0  11   0       48.90       46.12      6.27 o
   1  11   0       22.89       24.08      3.52 o
   2  11   0        6.71        3.79      7.20 o
   3  11   0       27.38       24.91      9.60 o
   4  11   0        1.24       -9.26     16.51 o
   5  11   0       17.36       11.05      2.67 o
   6  11   0       14.19       11.14      3.88 o
   7  11   0        0.04        2.44      4.67 o
   8  11   0        3.07        4.82      6.15 o
   0  12   0        6.14        3.82      3.50 o
   1  12   0       40.93       46.75      4.53 o
   2  12   0        0.88       -3.06      4.46 o
   3  12   0       18.90       14.84      2.61 o
   4  12   0        6.10       12.16      2.23 o
   5  12   0       54.22       51.35      2.96 o
   6  12   0       13.39       11.16      2.02 o
   7  12   0       18.06       22.47      2.09 o
  -6 -12   1       27.98       34.99      2.31 o
  -5 -12   1       37.04       33.74      2.50 o
  -4 -12   1       18.46       22.64      2.21 o
  -3 -12   1        0.19       -4.93      4.93 o
  -2 -12   1        1.27        2.46      4.03 o
  -1 -12   1        5.27        6.48      1.90 o
  -8 -11   1       17.43       22.07      2.24 o
  -7 -11   1       90.89       86.73      3.56 o
  -6 -11   1        9.55        9.63      4.22 o
  -5 -11   1        5.64       -3.23     13.81 o
  -4 -11   1        3.95        2.98      5.96 o
  -3 -11   1        0.04        4.99      3.10 o
  -2 -11   1       12.57        4.80      3.44 o
  -1 -11   1        0.26       -3.74      5.35 o
   0 -11   1        1.03       -2.94      4.75 o
   1 -11   1        2.29       -0.54      2.70 o
   2 -11   1        0.78       -4.29      4.29 o
  -9 -10   1        2.69       -1.49      4.28 o
  -8 -10   1        3.08        5.15      4.08 o
  -7 -10   1       33.38       25.89      3.13 o
  -6 -10   1       19.76       17.54      2.84 o
  -5 -10   1       26.66       26.09      3.15 o
  -4 -10   1        0.03        0.13      5.61 o
  -3 -10   1        0.12        3.97      6.41 o
  -2 -10   1        8.44        8.09      5.63 o
  -1 -10   1        0.09        2.82      6.44 o
   0 -10   1       46.92       45.18      3.10 o
   1 -10   1       32.08       24.76      3.00 o
   2 -10   1        1.77        1.30      5.18 o
   3 -10   1       12.59       13.92      2.01 o
  -9  -9   1       50.44       43.57      4.49 o
  -8  -9   1        2.33        7.25      3.12 o
  -7  -9   1       35.57       37.06      3.25 o
  -6  -9   1        2.28        6.98      3.50 o
  -5  -9   1      199.12      193.28      8.63 o
  -4  -9   1       18.65        1.38     10.24 o
  -3  -9   1      165.91      160.45      4.74 o
  -2  -9   1       63.98       61.98      3.49 o
  -1  -9   1       49.98       40.79      3.22 o
   0  -9   1      294.43      291.37      6.15 o
   1  -9   1       38.01       26.86      3.04 o
   2  -9   1        0.32        3.28      5.80 o
   3  -9   1        0.68        5.40      5.80 o
   4  -9   1        0.53        4.06      4.07 o
 -10  -8   1       16.67       14.54      5.68 o
  -9  -8   1       31.27       38.68      3.17 o
  -8  -8   1       49.03       42.87      3.48 o
  -7  -8   1        0.24       -6.74      6.74 o
  -6  -8   1       79.00       81.18      3.79 o
  -5  -8   1       57.17       54.49      3.56 o
  -4  -8   1       20.25       12.05      5.81 o
  -3  -8   1       90.27       91.42      3.70 o
  -2  -8   1       45.40       40.81      3.68 o
  -1  -8   1        0.52        1.98      3.18 o
   0  -8   1       45.58       47.96      3.32 o
   1  -8   1       15.85       17.31      2.77 o
   2  -8   1        6.49        8.32      6.68 o
   3  -8   1       27.22       29.45     10.55 o
   4  -8   1       26.67       27.37      2.80 o
   5  -8   1       34.18       31.30      2.89 o
   6  -8   1       29.85       24.17      2.09 o
 -10  -7   1       11.95       -0.19      7.44 o
  -9  -7   1       49.96       53.18     11.33 o
  -8  -7   1      104.68      104.20     13.31 o
  -7  -7   1       49.27       45.96      3.58 o
  -6  -7   1      466.17      464.21     16.66 o
  -5  -7   1        0.61       -4.93     12.55 o
  -4  -7   1        1.19        0.26      5.38 o
  -3  -7   1       67.81       73.90      3.14 o
  -2  -7   1       51.32       46.66      2.75 o
  -1  -7   1       12.95        7.45      5.82 o
   0  -7   1       72.26       72.46      4.61 o
   1  -7   1      524.79      526.72     17.66 o
   2  -7   1      152.52      146.29      4.86 o
   3  -7   1      106.88      109.51      5.20 o
   4  -7   1        9.36        9.15      3.58 o
   5  -7   1        4.49        0.89      6.73 o
   6  -7   1       73.83       71.84      3.53 o
 -11  -6   1       20.32       19.86      3.24 o
 -10  -6   1       11.45        9.59      2.61 o
  -9  -6   1       57.00       65.40      5.67 o
  -8  -6   1       77.47       73.19     14.16 o
  -7  -6   1       32.67       37.92      3.33 o
  -6  -6   1        0.18        2.76      7.03 o
  -5  -6   1       22.93       36.38      4.60 o
  -4  -6   1        2.08        1.85      5.12 o
  -3  -6   1       37.60       40.10      2.43 o
  -2  -6   1        8.11       18.50      2.02 o
  -1  -6   1       74.20       99.40      6.32 o
   0  -6   1      112.25      113.82      3.33 o
   1  -6   1      143.46      150.63      3.68 o
   2  -6   1      125.59      121.69     12.31 o
   3  -6   1       18.32       16.30     14.00 o
   4  -6   1      225.20      228.65      5.42 o
   5  -6   1        0.07       -1.34      9.71 o
   6  -6   1        0.52        0.86      6.02 o
   7  -6   1       34.27       33.17      3.05 o
 -11  -5   1       43.86       43.60      3.78 o
 -10  -5   1        8.00        6.41      6.58 o
  -9  -5   1       80.12       76.98     16.30 o
  -8  -5   1       66.71       69.57      8.14 o
  -7  -5   1        7.41        6.08      3.67 o
  -6  -5   1       23.79       22.42      3.37 o
  -5  -5   1       10.94        8.61      2.96 o
  -4  -5   1       43.17       40.03      2.37 o
  -3  -5   1       95.75       91.59      2.67 o
  -2  -5   1     1585.82     1615.27     84.20 o
  -1  -5   1      505.03      519.91     10.47 o
   0  -5   1      252.15      248.40      3.78 o
   1  -5   1      913.81      945.30     12.50 o
   2  -5   1      160.33      154.16      3.64 o
   3  -5   1        0.02        4.33      4.91 o
   4  -5   1      133.37      129.85      4.25 o
   5  -5   1      113.79      111.76      5.53 o
   6  -5   1        0.21        4.55      3.31 o
   7  -5   1       41.59       37.56      3.47 o
   8  -5   1       41.46       47.03      3.62 o
 -11  -4   1        2.94        7.34      6.71 o
 -10  -4   1       16.25       11.58      4.59 o
  -9  -4   1      215.14      181.56     23.72 o
  -8  -4   1        1.42        2.32      4.34 o
  -7  -4   1       18.77        7.94      4.85 o
  -6  -4   1       20.53       22.93      2.77 o
  -5  -4   1      150.79      150.07     10.00 o
  -4  -4   1       62.88       74.61      5.78 o
  -3  -4   1      976.98     1039.76     11.67 o
  -2  -4   1     1993.97     1946.20     20.09 o
  -1  -4   1     1640.50     1718.41     36.32 o
   0  -4   1       34.88       26.91      1.81 o
   1  -4   1      327.65      358.09      4.93 o
   2  -4   1        0.13        0.90      6.37 o
   3  -4   1      297.75      315.33     19.91 o
   4  -4   1        1.42        1.00      7.21 o
   5  -4   1      154.18      156.19     16.72 o
   6  -4   1       12.57        8.80      3.83 o
   7  -4   1        0.06        2.98      5.76 o
   8  -4   1        8.97        3.06      6.60 o
   9  -4   1        1.87        1.04      5.92 o
 -11  -3   1       46.12       48.21      4.23 o
 -10  -3   1        6.98       11.28      9.21 o
  -9  -3   1        9.98       10.95      7.39 o
  -8  -3   1      382.86      336.12     40.46 o
  -7  -3   1       18.12       19.31      7.78 o
  -6  -3   1      134.38      131.28     10.83 o
  -5  -3   1     1390.39     1366.75     67.29 o
  -4  -3   1        0.08        1.27      2.14 o
  -3  -3   1      539.79      528.19     46.86 o
  -2  -3   1     1530.32     1404.74     31.19 o
  -1  -3   1     1687.61     1631.46     21.53 o
   0  -3   1       24.54       24.97      1.52 o
   1  -3   1      191.51      167.87      2.44 o
   2  -3   1      737.52      695.08     11.16 o
   3  -3   1       36.90       40.16      2.36 o
   4  -3   1       83.35       70.41      6.73 o
   5  -3   1      310.93      317.26     18.73 o
   6  -3   1       19.09       28.59      3.19 o
   7  -3   1      112.55      119.46      4.52 o
   8  -3   1       24.18       30.31      3.12 o
   9  -3   1        0.60        1.44      7.10 o
 -11  -2   1       51.80       55.49      4.24 o
 -10  -2   1       17.83        9.30     10.60 o
  -9  -2   1        8.23        0.29      7.84 o
  -8  -2   1      231.08      211.86     29.43 o
  -7  -2   1       63.11       51.41      3.60 o
  -6  -2   1      152.99      155.60     12.30 o
  -5  -2   1        4.62        2.81      8.42 o
  -4  -2   1      159.98      175.68      6.43 o
  -3  -2   1       30.35       31.16      2.48 o
  -2  -2   1       12.65        5.62      2.93 o
  -1  -2   1      200.49      163.82      3.94 o
   0  -2   1     2308.67     2148.94     15.04 o
   1  -2   1        9.58        9.39      4.18 o
   2  -2   1        0.28       -2.89      9.14 o
   3  -2   1     1173.43     1197.02     38.14 o
   4  -2   1        1.21       -0.52      4.79 o
   5  -2   1      180.96      192.65      9.65 o
   6  -2   1       20.96       24.55      2.95 o
   7  -2   1       75.29       55.28      8.47 o
   8  -2   1        2.18       -5.81      7.07 o
   9  -2   1       40.06       45.45      4.67 o
 -10  -1   1       16.26        9.59     11.90 o
  -9  -1   1        2.28       -8.69      8.69 o
  -8  -1   1       13.53        7.66      4.79 o
  -7  -1   1       14.53        5.76      8.46 o
  -6  -1   1        3.80        2.48      6.03 o
  -5  -1   1     1992.37     1952.38     85.65 o
  -4  -1   1     1078.45     1123.27     36.13 o
  -3  -1   1     4215.87     4128.89     56.14 o
  -2  -1   1     3617.13     3387.98    115.83 o
  -1  -1   1      336.47      326.96      3.87 o
   0  -1   1      481.36      515.32      6.03 o
   1  -1   1      558.93      504.87      5.12 o
   2  -1   1     1637.48     1415.97     18.13 o
   3  -1   1      267.55      278.53     12.63 o
   4  -1   1     2591.84     2716.47    135.69 o
   5  -1   1        6.64        5.49      5.12 o
   6  -1   1        0.41       -0.57      5.63 o
   7  -1   1        1.08       -7.74      7.74 o
   8  -1   1      143.42      149.61     14.82 o
   9  -1   1       58.08       61.86      5.10 o
  10  -1   1       12.45        2.69      7.67 o
 -10   0   1        1.33        3.15      8.56 o
  -9   0   1        7.74       -1.59      7.28 o
  -8   0   1      384.14      402.10      7.31 o
  -7   0   1      317.67      300.49      9.43 o
  -6   0   1      262.94      248.36      4.89 o
  -5   0   1      299.79      327.00      5.28 o
  -4   0   1       25.03       32.58      1.97 o
  -3   0   1      580.61      580.03      7.52 o
  -2   0   1     2640.21     2640.89     17.86 o
  -1   0   1     3066.82     2964.17     48.39 o
   0   0   1       40.71       32.69      0.90 o
   1   0   1      743.03      749.29     12.95 o
   2   0   1     1078.87     1104.15     36.47 o
   3   0   1       27.27       26.72      1.80 o
   4   0   1      813.30      941.95     25.47 o
   5   0   1      270.79      294.52     23.71 o
   6   0   1       29.52       22.27      5.85 o
   7   0   1      281.35      262.06     27.53 o
   8   0   1        3.07        4.79      8.24 o
   9   0   1        2.55       -1.64      7.68 o
  10   0   1       17.16       20.43      3.99 o
 -10   1   1        0.05        7.29      6.47 o
  -9   1   1       39.50       27.41      4.54 o
  -8   1   1       23.98       29.33      4.97 o
  -7   1   1        7.57        9.62      7.55 o
  -6   1   1      214.90      198.96      4.67 o
  -5   1   1       25.30       20.89      2.35 o
  -4   1   1      272.52      279.76      9.56 o
  -3   1   1      861.37      946.12     30.11 o
  -2   1   1      108.02      102.00      1.93 o
  -1   1   1      380.74      354.74      4.21 o
   0   1   1     1057.18      954.74      7.03 o
   1   1   1     2088.63     1942.63     38.50 o
   2   1   1     1442.75     1415.96     56.01 o
   3   1   1     3737.50     3897.35     24.61 o
   4   1   1     1553.31     1641.16     27.01 o
   5   1   1       23.20       25.74      3.05 o
   6   1   1       67.32       78.14      3.28 o
   7   1   1       73.91       77.25      3.77 o
   8   1   1       19.25       17.70      4.51 o
   9   1   1        2.00        5.15      6.98 o
  10   1   1       21.84       26.17      4.67 o
 -10   2   1        3.12       -2.09      6.19 o
  -9   2   1        3.08       11.39      8.64 o
  -8   2   1      104.00       95.80      4.77 o
  -7   2   1      423.74      410.88     11.06 o
  -6   2   1      233.21      224.31      9.85 o
  -5   2   1      312.08      285.87      8.11 o
  -4   2   1       17.85       12.21      2.93 o
  -3   2   1      261.16      266.05      5.10 o
  -2   2   1        0.22        3.12      3.54 o
  -1   2   1      538.54      475.73      5.74 o
   0   2   1     1619.29     1514.86     24.58 o
   1   2   1     4598.63     4348.39     19.68 o
   2   2   1     4305.91     4344.60     65.52 o
   3   2   1      467.15      443.91      7.88 o
   4   2   1     1116.60     1213.23     39.76 o
   5   2   1       42.92       40.57      3.20 o
   6   2   1     1735.70     1779.59    126.48 o
   7   2   1        6.51        6.37      3.86 o
   8   2   1      860.73      835.18     58.87 o
   9   2   1        0.61      -15.02     19.57 o
  10   2   1       29.54       28.18      5.00 o
  11   2   1       53.38       55.49      4.18 o
  -9   3   1        2.72        7.29      8.12 o
  -8   3   1       44.98       38.96      3.37 o
  -7   3   1      116.33      111.07      4.44 o
  -6   3   1       46.62       51.09      4.96 o
  -5   3   1      357.53      359.36      8.80 o
  -4   3   1      222.34      230.73      4.17 o
  -3   3   1      638.24      619.07     13.93 o
  -2   3   1        7.98        8.15      1.57 o
  -1   3   1      240.11      211.78      3.04 o
   0   3   1     1413.13     1317.95     37.29 o
   1   3   1     6161.24     6040.87    111.37 o
   2   3   1      191.59      177.58      7.45 o
   3   3   1      799.10      856.17     34.52 o
   4   3   1     1373.78     1368.93     33.07 o
   5   3   1     1911.48     1862.28     82.92 o
   6   3   1      616.91      618.72     22.23 o
   7   3   1      456.63      474.40     21.74 o
   8   3   1      909.16      898.42    110.00 o
   9   3   1       15.75       15.58      3.45 o
  10   3   1      156.53      137.41      7.02 o
  11   3   1       10.89       13.56      3.61 o
  -9   4   1        6.70        7.97      2.80 o
  -8   4   1        5.60        8.67      3.86 o
  -7   4   1       37.37       39.15      3.54 o
  -6   4   1        2.60        0.15      4.79 o
  -5   4   1       20.15       13.46      3.77 o
  -4   4   1       48.15       46.53      3.50 o
  -3   4   1      275.21      262.94      4.31 o
  -2   4   1       42.82       43.92      3.84 o
  -1   4   1     1079.28     1007.35     15.28 o
   0   4   1       14.78        5.04      1.82 o
   1   4   1     5564.79     5259.29    194.85 o
   2   4   1      328.13      334.44      4.89 o
   3   4   1       79.65       77.17      2.12 o
   4   4   1      276.94      283.53      7.00 o
   5   4   1      273.58      246.00     19.05 o
   6   4   1       61.88       60.14      3.05 o
   7   4   1        0.47       -1.43      9.94 o
   8   4   1       84.68       87.54      6.41 o
   9   4   1       11.03       -2.27     10.19 o
  10   4   1      154.66      143.27      6.84 o
  11   4   1        6.15        2.61      6.90 o
  -8   5   1       49.56       48.52      3.00 o
  -7   5   1        1.87        8.09      5.99 o
  -6   5   1       44.68       38.19      3.47 o
  -5   5   1       78.94       83.58      7.60 o
  -4   5   1      506.75      500.04     13.25 o
  -3   5   1        2.76        0.80      6.28 o
  -2   5   1      954.43      952.66     27.90 o
  -1   5   1      235.52      221.91      3.65 o
   0   5   1        8.91       12.36      1.59 o
   1   5   1     1036.45     1062.27     23.09 o
   2   5   1     1327.66     1268.70     47.30 o
   3   5   1       60.89       61.10      4.53 o
   4   5   1       16.62       14.71      4.13 o
   5   5   1      124.76      109.54      4.43 o
   6   5   1       11.64       12.62      2.55 o
   7   5   1       34.47       25.64      3.36 o
   8   5   1       42.26       41.24      3.49 o
   9   5   1        2.10        0.00      8.02 o
  10   5   1        6.30        5.57      3.79 o
  11   5   1      104.04      108.27      5.26 o
  -7   6   1       31.11       36.90      2.96 o
  -6   6   1       57.40       52.76      6.06 o
  -5   6   1        3.70        5.51      3.44 o
  -4   6   1      232.45      231.68      5.43 o
  -3   6   1      161.39      158.90      4.56 o
  -2   6   1      214.04      216.27      4.51 o
  -1   6   1        1.15       -2.06      4.91 o
   0   6   1      272.28      275.01      4.86 o
   1   6   1     1797.01     1878.22     24.27 o
   2   6   1     1866.08     1973.73     36.62 o
   3   6   1     2651.16     2651.83     29.39 o
   4   6   1        0.46        7.06      4.69 o
   5   6   1      493.66      464.19     16.07 o
   6   6   1       11.52        7.73      3.68 o
   7   6   1        3.33        4.60      6.86 o
   8   6   1       20.19       24.86      4.71 o
   9   6   1      168.28      155.90     12.01 o
  10   6   1        1.05       -1.08      5.75 o
  11   6   1       32.15       28.79      7.86 o
  -7   7   1       26.82       25.33      2.19 o
  -6   7   1        1.73       -1.28      5.60 o
  -5   7   1        3.12        3.08      8.53 o
  -4   7   1        3.58        9.27      2.52 o
  -3   7   1      128.83      128.89      4.55 o
  -2   7   1      157.74      165.97      4.48 o
  -1   7   1      141.32      131.15      3.93 o
   0   7   1        2.29        1.06      5.02 o
   1   7   1       19.29       19.01      2.26 o
   2   7   1      379.65      371.50      5.27 o
   3   7   1      621.21      590.95     26.87 o
   4   7   1      124.00      127.30      3.71 o
   5   7   1      645.99      630.26     21.62 o
   6   7   1      216.36      211.51      6.14 o
   7   7   1       39.19       31.47      4.30 o
   8   7   1       10.19       11.32      5.15 o
   9   7   1       61.11       63.86     11.70 o
  10   7   1        0.08        1.08      3.28 o
  11   7   1       15.27       16.22      2.90 o
  -6   8   1        1.99       -0.33      3.77 o
  -5   8   1        3.57        4.36      5.61 o
  -4   8   1       23.43       24.28      2.94 o
  -3   8   1       13.13        6.50      8.36 o
  -2   8   1        0.56        1.08      5.72 o
  -1   8   1      170.42      164.88      4.69 o
   0   8   1       83.79       78.21      3.55 o
   1   8   1        4.25        4.36      6.88 o
   2   8   1        0.11        0.63     10.05 o
   3   8   1      235.14      236.59      4.95 o
   4   8   1       54.43       55.37      3.55 o
   5   8   1        9.33        4.36      6.23 o
   6   8   1       11.33       13.97      3.66 o
   7   8   1      105.99      105.87      9.08 o
   8   8   1       10.71       -0.75      7.47 o
   9   8   1      257.47      248.33     28.92 o
  10   8   1       33.13       29.20      3.45 o
  -5   9   1        0.15        3.31      2.18 o
  -4   9   1       30.28       27.14      2.81 o
  -3   9   1       22.94       23.98      2.69 o
  -2   9   1       39.09       42.64      3.18 o
  -1   9   1      275.83      252.58      5.77 o
   0   9   1      178.51      172.93      4.88 o
   1   9   1        1.54        2.14      5.28 o
   2   9   1        9.47        9.06      4.18 o
   3   9   1        6.35       14.12      3.37 o
   4   9   1      209.78      216.59      7.21 o
   5   9   1       27.56       22.98      3.05 o
   6   9   1      577.61      570.00      8.17 o
   7   9   1        2.46        7.85      5.91 o
   8   9   1       54.62       52.21      3.38 o
   9   9   1       76.81       69.53     10.13 o
  10   9   1        3.29        1.76      4.36 o
  -4  10   1       19.05       17.26      2.04 o
  -3  10   1        0.96        3.01      4.69 o
  -2  10   1        6.95       10.44      5.55 o
  -1  10   1        0.13        2.46      5.60 o
   0  10   1       34.19       41.36      3.11 o
   1  10   1       41.30       35.02      3.16 o
   2  10   1       27.47       30.87      2.93 o
   3  10   1       11.91       13.09      3.96 o
   4  10   1        6.16        6.39      3.41 o
   5  10   1       44.62       46.77      6.44 o
   6  10   1       39.04       46.46      4.72 o
   7  10   1        4.58        6.05      3.22 o
   8  10   1       23.62       16.96      5.80 o
   9  10   1        6.43        8.50      3.93 o
  -2  11   1        1.22       -5.26      5.26 o
  -1  11   1        1.51        7.37      2.66 o
   0  11   1       30.74       30.19      2.78 o
   1  11   1       19.52       18.64      2.48 o
   2  11   1        6.59        4.63      6.07 o
   3  11   1       49.92       44.97      3.48 o
   4  11   1       32.16       24.85     10.02 o
   5  11   1       44.67       43.46      3.75 o
   6  11   1        2.14        2.45      3.58 o
   7  11   1        8.24        4.55      5.80 o
   8  11   1       10.62       16.26      8.11 o
   0  12   1       26.14       21.45      9.63 o
   1  12   1        0.10        2.37      3.92 o
   2  12   1        4.64       -3.92      6.11 o
   3  12   1       18.98       23.98      2.38 o
   4  12   1       10.48       -4.58      8.39 o
   5  12   1       10.98        7.00      5.33 o
   6  12   1        3.93       -2.87      4.42 o
   7  12   1       17.30       21.20      2.16 o
   3  13   1        7.22        8.76      2.28 o
   4  13   1        4.36        9.17      2.10 o
  -5 -12   2        4.30        8.71      1.88 o
  -4 -12   2       19.32       21.09      7.57 o
  -3 -12   2        0.40       -4.29      4.29 o
  -2 -12   2        7.03        2.15      4.12 o
  -1 -12   2        1.98        6.79      3.75 o
  -7 -11   2        4.26        4.06      3.88 o
  -6 -11   2       12.11       12.39      7.83 o
  -5 -11   2        1.77        4.02      5.44 o
  -4 -11   2       20.48       21.83      2.72 o
  -3 -11   2       16.46       15.93      3.86 o
  -2 -11   2       11.73        1.74      5.94 o
  -1 -11   2        7.22        5.07      5.73 o
   0 -11   2        0.29        1.95      3.99 o
   1 -11   2       11.20        6.46      4.64 o
  -8 -10   2        0.94        7.70      4.97 o
  -7 -10   2        6.86        3.97      6.36 o
  -6 -10   2        6.90        2.78      3.27 o
  -5 -10   2       98.93      107.19      5.05 o
  -4 -10   2        1.74        2.71      2.44 o
  -3 -10   2       65.23       59.65      6.04 o
  -2 -10   2       17.45       10.92      2.70 o
  -1 -10   2        5.56        7.85      2.61 o
   0 -10   2        2.25       -9.93      9.93 o
   1 -10   2        1.22        4.52      5.63 o
   2 -10   2       14.92       15.70      2.47 o
   3 -10   2        1.03       -0.78      2.59 o
  -9  -9   2        0.00        4.26      4.21 o
  -8  -9   2       30.78       35.38      4.03 o
  -7  -9   2        2.31        4.35      5.89 o
  -6  -9   2       17.82       17.11      2.72 o
  -5  -9   2       24.74       20.68      3.09 o
  -4  -9   2       75.41       75.17      3.68 o
  -3  -9   2       11.07        8.66      6.67 o
  -2  -9   2       14.67       15.16      2.69 o
  -1  -9   2       54.06       51.88      3.40 o
   0  -9   2       95.30      100.91      6.73 o
   1  -9   2        6.91        8.51      6.56 o
   2  -9   2       72.97       67.49      3.53 o
   3  -9   2       37.26       35.30      3.02 o
   4  -9   2        0.53        1.84      4.57 o
 -10  -8   2       31.24       31.90      2.57 o
  -9  -8   2       18.80       26.20      4.90 o
  -8  -8   2       20.81       22.13     11.76 o
  -7  -8   2       25.36       25.72      3.30 o
  -6  -8   2       10.65        6.33      7.08 o
  -5  -8   2        0.32       -6.62      6.87 o
  -4  -8   2       84.56       83.05      3.82 o
  -3  -8   2       96.04       84.89      3.78 o
  -2  -8   2       26.61       25.09      6.23 o
  -1  -8   2       24.80       21.34      4.91 o
   0  -8   2        2.78        4.77      3.41 o
   1  -8   2       32.17       30.57      2.99 o
   2  -8   2       16.29       17.98      2.77 o
   3  -8   2       53.05       56.13      3.37 o
   4  -8   2       13.10       11.30      3.62 o
   5  -8   2        4.91        2.26      4.68 o
 -10  -7   2        0.44       -0.04      4.57 o
  -9  -7   2        1.42        6.47      6.04 o
  -8  -7   2        8.33        7.54      4.49 o
  -7  -7   2       39.95       47.46      6.56 o
  -6  -7   2      239.94      238.60      7.64 o
  -5  -7   2       33.06       26.29      2.92 o
  -4  -7   2       50.13       45.66      3.04 o
  -3  -7   2       26.76       26.41      2.53 o
  -2  -7   2       66.40       68.24      3.08 o
  -1  -7   2       24.62       23.63      2.50 o
   0  -7   2       71.04       82.42      3.51 o
   1  -7   2       90.86       86.31      3.54 o
   2  -7   2       92.49       93.24      4.13 o
   3  -7   2       49.80       51.68      5.17 o
   4  -7   2        0.01        6.75      6.03 o
   5  -7   2        0.50       -5.43      5.43 o
   6  -7   2       36.59       42.66      3.58 o
 -10  -6   2        7.86        9.04      5.65 o
  -9  -6   2       13.76        8.29      7.47 o
  -8  -6   2       10.79        7.85      4.06 o
  -7  -6   2       59.19       67.92      4.49 o
  -6  -6   2       20.92       15.75      3.05 o
  -5  -6   2       31.78       31.72      2.93 o
  -4  -6   2       77.89       74.00      3.08 o
  -3  -6   2      161.36      153.24      3.70 o
  -2  -6   2       29.06       39.23      2.47 o
  -1  -6   2      509.72      547.04      7.41 o
   0  -6   2       63.26       60.71      3.71 o
   1  -6   2       42.96       46.10      2.76 o
   2  -6   2       11.92       12.19      3.35 o
   3  -6   2      248.23      234.36      5.43 o
   4  -6   2        2.03       -3.19     10.28 o
   5  -6   2       64.46       70.38      3.87 o
   6  -6   2        8.50        6.42      8.05 o
   7  -6   2        0.22        3.25      4.85 o
 -10  -5   2        1.21       -2.07      6.55 o
  -9  -5   2      164.12      138.78     13.80 o
  -8  -5   2        7.11        5.81      4.82 o
  -7  -5   2        8.09        6.45      3.05 o
  -6  -5   2       47.92       34.16      7.05 o
  -5  -5   2      720.10      711.08     32.73 o
  -4  -5   2       66.48       63.00      2.76 o
  -3  -5   2       35.25       43.04      2.19 o
  -2  -5   2        0.16       -0.15      5.33 o
  -1  -5   2        3.13        1.93      4.09 o
   0  -5   2      193.46      189.68      3.57 o
   1  -5   2        8.35        2.00      4.53 o
   2  -5   2      273.83      259.08      4.60 o
   3  -5   2       10.38        5.44      6.48 o
   4  -5   2       11.10        1.17      9.86 o
   5  -5   2        2.77       -1.65      7.31 o
   6  -5   2        2.42        5.14      5.88 o
   7  -5   2        3.61        5.07      5.78 o
   8  -5   2        3.84        2.97      4.65 o
 -11  -4   2       10.24        8.73      3.23 o
 -10  -4   2       70.43       51.47     10.95 o
  -9  -4   2       55.65       46.36      3.86 o
  -8  -4   2      228.18      225.63     28.04 o
  -7  -4   2      117.65      110.57     12.35 o
  -6  -4   2       75.90       62.83      4.92 o
  -5  -4   2       33.46       34.30      2.61 o
  -4  -4   2     1175.85     1140.15     69.96 o
  -3  -4   2      122.62      112.35      2.56 o
  -2  -4   2      410.37      410.05      5.94 o
  -1  -4   2      203.00      224.19      3.17 o
   0  -4   2      294.16      288.99      4.14 o
   1  -4   2        0.05       -4.19      4.19 o
   2  -4   2      421.18      457.39     13.88 o
   3  -4   2      187.40      171.33     10.95 o
   4  -4   2       27.99       35.17      5.63 o
   5  -4   2      109.22      111.62     10.03 o
   6  -4   2        3.15       -7.34      7.34 o
   7  -4   2        2.25       -3.75      7.14 o
   8  -4   2       12.57       11.28      2.50 o
 -11  -3   2        6.02        9.79      6.88 o
 -10  -3   2       23.07       29.75      4.73 o
  -9  -3   2       53.50       50.85     12.46 o
  -8  -3   2       99.62       95.68     10.95 o
  -7  -3   2      455.82      451.25     42.23 o
  -6  -3   2       49.02       48.97      5.33 o
  -5  -3   2       72.16       74.14      4.06 o
  -4  -3   2       22.49       22.55      2.00 o
  -3  -3   2      536.04      500.97      7.04 o
  -2  -3   2        3.30        8.45      3.09 o
  -1  -3   2       50.29       49.10      1.76 o
   0  -3   2       25.02       18.53      1.51 o
   1  -3   2       41.33       48.80      1.77 o
   2  -3   2      604.16      596.30      8.90 o
   3  -3   2      224.65      262.97      4.07 o
   4  -3   2       72.55       65.63      2.97 o
   5  -3   2        0.23       -2.77      8.78 o
   6  -3   2       59.46       58.64      5.86 o
   7  -3   2       28.80       29.38      6.86 o
   8  -3   2       60.63       57.17      3.80 o
   9  -3   2       35.37       42.98      3.94 o
 -10  -2   2       30.91       31.74      5.03 o
  -9  -2   2       23.07       18.68      8.18 o
  -8  -2   2       20.93       20.96      4.48 o
  -7  -2   2      164.80      146.81      4.72 o
  -6  -2   2      187.79      180.70     12.35 o
  -5  -2   2       41.49       53.72      7.79 o
  -4  -2   2       25.52       28.49      3.91 o
  -3  -2   2      541.06      529.73      7.54 o
  -2  -2   2      242.30      272.06      6.39 o
  -1  -2   2     1951.94     1795.41     15.41 o
   0  -2   2     1249.79     1188.03     14.33 o
   1  -2   2       20.03       25.66      1.57 o
   2  -2   2      449.72      448.91     11.48 o
   3  -2   2      889.08      910.74     30.32 o
   4  -2   2       35.39       33.88      2.41 o
   5  -2   2      134.63      134.42     11.26 o
   6  -2   2      225.54      215.92     19.53 o
   7  -2   2       14.90       10.00      4.08 o
   8  -2   2       26.87       30.13      3.23 o
   9  -2   2       61.85       70.27      5.06 o
 -10  -1   2       13.70        6.28      9.64 o
  -9  -1   2       98.96       94.43      6.68 o
  -8  -1   2       49.93       50.26     28.18 o
  -7  -1   2      204.63      220.64      5.63 o
  -6  -1   2      160.21      161.95      4.47 o
  -5  -1   2       54.80       77.28      4.88 o
  -4  -1   2      654.66      658.83      9.73 o
  -3  -1   2        0.49       -2.54      4.81 o
  -2  -1   2        0.03        1.21      3.97 o
  -1  -1   2     6411.51     6342.52     52.76 o
   0  -1   2      938.39      823.22      9.19 o
   1  -1   2     1288.63     1254.82     79.86 o
   2  -1   2        1.18        2.22      4.69 o
   3  -1   2     3285.54     3482.85    121.38 o
   4  -1   2      103.17       83.28      9.19 o
   5  -1   2      279.01      327.78     24.74 o
   6  -1   2       68.93       63.28      3.45 o
   7  -1   2       22.09       18.38      4.29 o
   8  -1   2        1.17       -1.53      7.73 o
   9  -1   2        4.92       10.93     10.84 o
  10  -1   2       29.52       38.29      4.00 o
 -10   0   2       29.41       32.15      4.54 o
  -9   0   2       34.38       32.72      9.37 o
  -8   0   2       56.50       63.00      7.34 o
  -7   0   2       15.58       21.05      3.66 o
  -6   0   2      288.69      294.50     11.13 o
  -5   0   2       72.67       92.32      3.13 o
  -4   0   2      490.37      479.58     20.61 o
  -3   0   2      543.41      543.17      7.67 o
  -2   0   2      483.78      481.26      6.24 o
  -1   0   2     6189.43     5938.03     65.73 o
   0   0   2        1.35        4.84      2.92 o
   1   0   2      603.18      623.41     33.59 o
   2   0   2      707.47      688.51      9.19 o
   3   0   2      284.55      286.46     21.57 o
   4   0   2      520.39      526.01     15.32 o
   5   0   2       60.39       55.95      2.86 o
   6   0   2      188.29      188.80     16.96 o
   7   0   2      126.46      123.06     18.31 o
   8   0   2      162.89      143.08     13.54 o
   9   0   2       49.45       49.98     15.29 o
  10   0   2       30.03        0.81     10.46 o
 -10   1   2       22.60       22.23      3.50 o
  -9   1   2       37.98       38.23      4.86 o
  -8   1   2       91.19      102.10      4.39 o
  -7   1   2       20.26       12.25      3.22 o
  -6   1   2      125.05      127.26      4.03 o
  -5   1   2      176.94      178.25      3.98 o
  -4   1   2       94.11      117.86      2.95 o
  -3   1   2       14.22       14.05      4.14 o
  -2   1   2      280.39      256.06      4.12 o
  -1   1   2     1194.38     1143.32     35.54 o
   0   1   2       45.73       56.57      1.30 o
   1   1   2     7361.95     7462.00     79.10 o
   2   1   2      965.02      907.66     26.37 o
   3   1   2       85.07       77.88      2.03 o
   4   1   2      290.25      278.82      4.11 o
   5   1   2      257.82      265.69      4.28 o
   6   1   2       53.69       54.59      3.23 o
   7   1   2        1.30       12.39      7.44 o
   8   1   2       61.44       55.98      4.27 o
   9   1   2        5.94        7.40      8.92 o
  10   1   2       76.30       86.96      6.05 o
  -9   2   2       62.94       66.97      5.27 o
  -8   2   2       63.16       51.67      3.74 o
  -7   2   2      191.02      192.57      5.27 o
  -6   2   2       10.73       14.21      2.97 o
  -5   2   2        2.70        7.58      3.69 o
  -4   2   2      297.44      323.14      4.67 o
  -3   2   2        0.28        4.08      1.50 o
  -2   2   2       11.89       14.40      4.18 o
  -1   2   2       23.83       17.26      1.43 o
   0   2   2    18184.69    19895.06    503.23 o
   1   2   2       10.46       10.57      5.22 o
   2   2   2     3687.05     3638.99    165.61 o
   3   2   2     3081.77     3152.83     56.53 o
   4   2   2      619.88      665.16     19.25 o
   5   2   2      457.29      486.34     24.85 o
   6   2   2       55.12       43.75      4.14 o
   7   2   2      427.99      405.31      8.24 o
   8   2   2      431.43      433.05     18.58 o
   9   2   2       60.84       75.37      4.14 o
  10   2   2        4.16        5.62      9.18 o
  11   2   2        4.00       -1.19      7.25 o
  -9   3   2       17.21       22.10      3.77 o
  -8   3   2        0.04        1.48      6.33 o
  -7   3   2       13.99        8.34      7.26 o
  -6   3   2        3.12        9.33      6.83 o
  -5   3   2       28.72       33.29      2.79 o
  -4   3   2      222.42      238.63      4.28 o
  -3   3   2       12.02        1.13      4.57 o
  -2   3   2        0.14       -2.23      3.73 o
  -1   3   2       13.93       22.31      8.58 o
   0   3   2       23.47       24.27      1.48 o
   1   3   2     1921.40     1736.99     15.30 o
   2   3   2      349.02      327.21      4.42 o
   3   3   2       32.12       25.01      1.89 o
   4   3   2      296.49      320.00      7.92 o
   5   3   2      573.64      637.64     11.36 o
   6   3   2      272.17      282.31     23.34 o
   7   3   2      480.29      471.11     20.73 o
   8   3   2      428.93      417.36     15.13 o
   9   3   2      100.81      108.22      4.64 o
  10   3   2       62.31       65.22      5.70 o
  11   3   2        0.73        1.90      7.69 o
  -9   4   2        3.80       12.58      2.63 o
  -8   4   2        0.35       10.49      8.00 o
  -7   4   2        2.07       -6.75      6.75 o
  -6   4   2        0.53       -6.98      6.98 o
  -5   4   2        3.36       -3.69      9.47 o
  -4   4   2       33.49       28.31      2.70 o
  -3   4   2      274.98      287.16     12.96 o
  -2   4   2      122.49      114.94      4.09 o
  -1   4   2      307.29      341.25      4.73 o
   0   4   2      590.14      605.22      8.27 o
   1   4   2      158.33      175.84      2.47 o
   2   4   2      745.20      675.22      8.17 o
   3   4   2      117.38      134.97      2.42 o
   4   4   2      136.23      127.17      3.75 o
   5   4   2       81.82       96.90     10.23 o
   6   4   2      520.01      512.27     14.26 o
   7   4   2      182.41      188.49     10.13 o
   8   4   2      118.90      116.70     14.03 o
   9   4   2       42.58       42.07      4.59 o
  10   4   2        0.38       -1.93     10.46 o
  11   4   2       57.60       48.56      4.56 o
  -8   5   2       28.11       36.81      2.60 o
  -7   5   2       16.94       21.66      2.88 o
  -6   5   2      117.80      116.48      4.53 o
  -5   5   2       42.61       41.73      3.32 o
  -4   5   2       84.61       83.94      3.82 o
  -3   5   2      981.17      994.44     17.83 o
  -2   5   2       74.85       73.85      2.76 o
  -1   5   2       38.81       35.56      3.87 o
   0   5   2      423.51      431.49      6.33 o
   1   5   2      164.93      161.90      4.31 o
   2   5   2      114.64      113.75      5.50 o
   3   5   2       25.65       28.66      1.84 o
   4   5   2      310.17      287.01      8.88 o
   5   5   2      267.95      264.50     17.57 o
   6   5   2      120.90      123.74      9.51 o
   7   5   2       37.08       39.59      3.51 o
   8   5   2       23.70       18.14     17.40 o
   9   5   2       23.11       20.87      4.89 o
  10   5   2        0.59        2.36      5.09 o
  11   5   2       73.86       72.31      4.86 o
  -7   6   2        0.03        4.80      4.69 o
  -6   6   2       94.32      104.10      4.04 o
  -5   6   2       10.63        6.91      6.83 o
  -4   6   2       12.09       10.38      4.84 o
  -3   6   2       66.00       63.12      3.39 o
  -2   6   2      295.22      281.76      5.00 o
  -1   6   2        9.84        4.91      3.47 o
   0   6   2        0.58        3.19      2.26 o
   1   6   2      172.47      197.44      3.54 o
   2   6   2      403.58      404.37     18.95 o
   3   6   2       39.34       34.25      3.13 o
   4   6   2       17.66       16.27      6.95 o
   5   6   2       10.29       13.94      3.14 o
   6   6   2      265.98      267.64     31.76 o
   7   6   2       57.70       54.00     18.39 o
   8   6   2       24.22        6.19      8.18 o
   9   6   2       31.62       13.00      8.44 o
  10   6   2       17.91       19.21      9.20 o
  11   6   2       47.12       41.45     13.49 o
  -7   7   2        0.17       -3.33      3.91 o
  -6   7   2       17.75       17.77      5.27 o
  -5   7   2        9.11       -2.13      6.98 o
  -4   7   2       33.14       30.52      3.22 o
  -3   7   2       26.69       26.33      3.05 o
  -2   7   2       28.14       25.50      2.74 o
  -1   7   2       30.74       30.53      2.57 o
   0   7   2       69.14       71.30      2.86 o
   1   7   2        0.22        0.00      4.65 o
   2   7   2       59.10       61.29      2.70 o
   3   7   2      283.93      274.95      4.62 o
   4   7   2      142.14      136.05      3.79 o
   5   7   2       30.22       29.11      2.69 o
   6   7   2       49.76       44.10      6.86 o
   7   7   2      261.66      241.70     20.86 o
   8   7   2       11.46       11.63      4.11 o
   9   7   2       18.60       13.62      3.05 o
  10   7   2        4.49       10.54      3.35 o
  11   7   2        0.89       -2.45      4.46 o
  -6   8   2        0.02       -1.19      3.72 o
  -5   8   2       35.39       36.40      3.03 o
  -4   8   2        3.60        2.02      6.41 o
  -3   8   2       58.23       55.38      3.61 o
  -2   8   2       39.35       46.46      3.17 o
  -1   8   2        8.43        2.53      5.83 o
   0   8   2       15.74       19.17      2.66 o
   1   8   2       49.25       51.81      2.94 o
   2   8   2       10.64       10.01      3.07 o
   3   8   2      279.37      280.91     10.46 o
   4   8   2      423.95      403.63     20.02 o
   5   8   2        1.86        3.57      6.19 o
   6   8   2       38.60       38.09      3.34 o
   7   8   2       23.29       24.07      8.74 o
   8   8   2       57.94       58.57      6.28 o
   9   8   2        4.70        5.24      6.51 o
  10   8   2       21.26       17.02      2.90 o
  -5   9   2        7.19        7.73      2.45 o
  -4   9   2        9.37        7.94      3.21 o
  -3   9   2       19.31       19.42      4.14 o
  -2   9   2      293.26      283.13      6.07 o
  -1   9   2       28.98       33.50      4.13 o
   0   9   2        2.38        3.34      6.45 o
   1   9   2       90.77       84.90      4.16 o
   2   9   2       13.11        5.20      6.57 o
   3   9   2       57.26       51.29      3.33 o
   4   9   2      137.83      126.49     10.83 o
   5   9   2      425.31      415.90     14.11 o
   6   9   2      121.71      111.88      4.37 o
   7   9   2        2.40        8.20      3.34 o
   8   9   2       69.79       67.06      6.92 o
   9   9   2       18.00       14.29      5.28 o
  10   9   2       47.79       39.73      5.38 o
  -4  10   2        2.07        1.12      5.09 o
  -3  10   2        7.61       -5.13      5.13 o
  -2  10   2        6.18       -0.78      4.89 o
  -1  10   2        0.09       -3.08      3.08 o
   0  10   2        1.00        6.43      5.65 o
   1  10   2        3.08        4.53      5.97 o
   2  10   2       18.97       21.97      2.71 o
   3  10   2       55.53       53.49      3.57 o
   4  10   2       49.68       46.32      3.35 o
   5  10   2        4.46        1.28      7.40 o
   6  10   2        3.82        4.24      5.75 o
   7  10   2       13.33       15.65      2.65 o
   8  10   2        2.82        2.80      3.26 o
   9  10   2       11.14       15.50      7.25 o
  -2  11   2       12.90       16.19     12.25 o
  -1  11   2        6.58       -0.09      5.30 o
   0  11   2       41.51       38.42      3.12 o
   1  11   2       11.68       12.76      3.16 o
   2  11   2       11.66       14.13      2.49 o
   3  11   2        3.87        6.28      5.55 o
   4  11   2      152.79      143.96      4.53 o
   5  11   2       22.29       20.33      6.04 o
   6  11   2        1.76        3.29      5.59 o
   7  11   2       20.02       12.38      3.51 o
   8  11   2       25.18       29.68      3.20 o
   9  11   2        1.53       -2.09      7.54 o
  -1  12   2       13.23       11.41      1.88 o
   0  12   2        2.32        2.05      4.18 o
   1  12   2       53.03       48.01      2.89 o
   2  12   2       37.08       38.47      4.19 o
   3  12   2       14.99        9.88      2.40 o
   4  12   2       12.33        8.16      3.29 o
   5  12   2       56.42       59.29      3.29 o
   6  12   2        6.69        5.11      2.19 o
   7  12   2        3.00       -1.25      4.66 o
   2  13   2       12.22       13.87      1.72 o
   3  13   2        0.07       -4.52      4.52 o
   4  13   2        2.25        5.20      1.76 o
   5  13   2        2.75        8.88      2.12 o
  -3 -12   3        3.18        6.70      2.05 o
  -7 -11   3        0.72        1.68      3.93 o
  -6 -11   3       19.11       19.32      3.42 o
  -5 -11   3        8.90        2.72      5.54 o
  -4 -11   3        1.35       -2.50      4.58 o
  -3 -11   3        1.12       -1.28      8.10 o
  -2 -11   3        0.30        2.49      2.63 o
  -1 -11   3        6.53       12.15      3.19 o
   0 -11   3        0.11        1.40      3.96 o
   1 -11   3       31.36       32.42      3.84 o
  -8 -10   3        0.77        5.09      4.22 o
  -7 -10   3       53.67       49.81      5.40 o
  -6 -10   3       90.11       92.17      3.97 o
  -5 -10   3        0.10       -3.75      5.76 o
  -4 -10   3      113.89      115.35      4.24 o
  -3 -10   3        0.35        2.88      5.33 o
  -2 -10   3       16.91       16.18      2.63 o
  -1 -10   3        9.93       15.89      3.32 o
   0 -10   3       38.09       36.33      3.32 o
   1 -10   3       41.60       38.04      3.09 o
   2 -10   3        7.22        2.87      4.92 o
  -9  -9   3       21.97       17.11      3.69 o
  -8  -9   3       14.09       15.83      5.40 o
  -7  -9   3        4.69        1.96      5.97 o
  -6  -9   3       43.36       45.37      4.00 o
  -5  -9   3       49.59       47.99      6.57 o
  -4  -9   3        0.01        1.11      5.01 o
  -3  -9   3       71.72       92.47     11.60 o
  -2  -9   3       11.99       -2.97      7.58 o
  -1  -9   3        0.99        6.41      5.08 o
   0  -9   3        6.02       -0.16      9.16 o
   1  -9   3       54.16       48.44      5.37 o
   2  -9   3       24.20       26.71      3.88 o
   3  -9   3        2.79        3.82      4.52 o
   4  -9   3        9.60        9.72      2.51 o
  -9  -8   3       15.58        8.35      6.16 o
  -8  -8   3       16.38       27.96      7.02 o
  -7  -8   3        1.87       -4.33      6.73 o
  -6  -8   3       42.48       58.18      7.30 o
  -5  -8   3       80.38       76.81      4.09 o
  -4  -8   3        3.67        3.07     10.69 o
  -3  -8   3      134.01      125.07      4.26 o
  -2  -8   3       63.99       69.94      3.56 o
  -1  -8   3        5.17        7.86      3.16 o
   0  -8   3       26.58       31.03      3.60 o
   1  -8   3       98.96       95.84      4.16 o
   2  -8   3        7.38        4.56      6.79 o
   3  -8   3        8.32        9.41      2.57 o
   4  -8   3        3.46        4.17      4.37 o
   5  -8   3        0.93        3.81      4.56 o
 -10  -7   3       12.21        6.42      5.50 o
  -9  -7   3       40.21       41.32      3.36 o
  -8  -7   3        9.00        2.12     10.66 o
  -7  -7   3        0.32        4.90      6.14 o
  -6  -7   3      147.49      139.68      4.65 o
  -5  -7   3      449.90      430.90     13.70 o
  -4  -7   3       57.53       49.93      7.87 o
  -3  -7   3       73.84       76.77      3.37 o
  -2  -7   3      247.79      241.82      5.01 o
  -1  -7   3        8.51        9.17      6.27 o
   0  -7   3       98.55      111.76      9.42 o
   1  -7   3       29.55       38.20     16.61 o
   2  -7   3      254.60      243.50      8.28 o
   3  -7   3       88.12       93.28      4.11 o
   4  -7   3        6.36       -2.92      8.87 o
   5  -7   3        9.23       10.76      2.63 o
   6  -7   3        0.47        1.87      4.14 o
 -10  -6   3       22.83       20.54      2.66 o
  -9  -6   3       30.43       33.51      3.64 o
  -8  -6   3       12.44        6.47      7.35 o
  -7  -6   3        1.60       -7.13      7.13 o
  -6  -6   3        9.41       10.94      7.23 o
  -5  -6   3        1.85       -8.10     10.28 o
  -4  -6   3      100.94      105.21      3.64 o
  -3  -6   3       21.19       12.42      3.02 o
  -2  -6   3      468.03      508.91     30.64 o
  -1  -6   3       98.92       95.21      3.22 o
   0  -6   3      213.24      219.57     13.83 o
   1  -6   3      134.58      133.36      6.42 o
   2  -6   3       70.43       71.47      4.13 o
   3  -6   3        0.05        6.64      3.51 o
   4  -6   3      194.09      205.20     13.55 o
   5  -6   3       60.03       60.35      4.53 o
   6  -6   3       36.19       31.04      5.63 o
   7  -6   3       52.62       51.78      6.63 o
 -10  -5   3        4.11        6.63      3.25 o
  -9  -5   3       35.89       38.41      4.76 o
  -8  -5   3       15.60       14.40      3.26 o
  -7  -5   3       16.97       14.74      4.02 o
  -6  -5   3       96.30      102.30      9.48 o
  -5  -5   3       25.74       31.07      2.79 o
  -4  -5   3        1.29       -5.60      5.60 o
  -3  -5   3        1.63        1.38      4.76 o
  -2  -5   3       34.89       34.43      2.21 o
  -1  -5   3      215.76      190.03      6.29 o
   0  -5   3       35.49       33.20      2.33 o
   1  -5   3      315.26      303.12      4.79 o
   2  -5   3        0.29       -1.67      5.42 o
   3  -5   3       38.39       32.25      3.06 o
   4  -5   3       39.71       42.51      3.42 o
   5  -5   3       95.22       90.56      4.08 o
   6  -5   3       21.85       25.90      9.94 o
   7  -5   3       18.74       18.59      2.76 o
   8  -5   3        0.03       -4.17      4.25 o
 -10  -4   3        0.31        4.94      3.46 o
  -9  -4   3       49.70       59.38      5.28 o
  -8  -4   3      287.42      260.43     37.14 o
  -7  -4   3       38.47       46.65      3.57 o
  -6  -4   3       37.60       38.10      3.36 o
  -5  -4   3       12.43        7.82      3.25 o
  -4  -4   3        2.63        1.29      6.62 o
  -3  -4   3      134.21      135.17      4.99 o
  -2  -4   3      112.57      130.19      3.52 o
  -1  -4   3      466.88      488.71      6.78 o
   0  -4   3       26.68       31.57      2.37 o
   1  -4   3        0.51       -2.35      7.47 o
   2  -4   3      129.80      135.14      3.34 o
   3  -4   3       17.10       23.39      6.08 o
   4  -4   3       46.23       45.69      3.12 o
   5  -4   3       27.98       30.85     10.82 o
   6  -4   3       60.88       48.15      3.64 o
   7  -4   3       90.70       89.70     11.14 o
   8  -4   3       11.96        5.09      3.52 o
 -10  -3   3       19.92       15.65      4.05 o
  -9  -3   3        4.23        8.07      2.92 o
  -8  -3   3      226.14      205.52     10.66 o
  -7  -3   3      209.86      200.05      8.03 o
  -6  -3   3      134.00      133.54      4.20 o
  -5  -3   3       10.25       12.50      6.31 o
  -4  -3   3      121.40      120.68      3.13 o
  -3  -3   3       48.17       50.98      3.55 o
  -2  -3   3      119.00      112.53      2.40 o
  -1  -3   3        0.84        0.33      2.26 o
   0  -3   3       96.87      108.90      2.23 o
   1  -3   3       72.72       66.72      2.05 o
   2  -3   3       61.99       65.94     12.12 o
   3  -3   3      152.91      152.13      3.83 o
   4  -3   3        8.94        4.37      5.54 o
   5  -3   3       94.80       93.71      3.91 o
   6  -3   3       48.48       37.54     14.72 o
   7  -3   3       40.69       44.39      3.55 o
   8  -3   3       89.63       80.68      9.84 o
   9  -3   3        1.82        5.13      6.90 o
 -10  -2   3        0.87        7.10      9.05 o
  -9  -2   3        0.14       -3.06      7.22 o
  -8  -2   3       72.11       79.25      4.42 o
  -7  -2   3      174.88      178.56      5.37 o
  -6  -2   3        1.25       -0.91      6.32 o
  -5  -2   3      160.77      159.45      7.30 o
  -4  -2   3      286.78      302.26      4.41 o
  -3  -2   3      125.89      138.19      2.51 o
  -2  -2   3      232.09      239.27      3.88 o
  -1  -2   3     1824.25     1779.26     17.25 o
   0  -2   3        0.73       -3.71      3.71 o
   1  -2   3      139.83      141.66      2.36 o
   2  -2   3       28.06       21.25      2.36 o
   3  -2   3       52.77       63.55      2.55 o
   4  -2   3       24.16       16.62      6.35 o
   5  -2   3        0.81       -6.16      6.58 o
   6  -2   3       13.70        8.27      6.40 o
   7  -2   3       46.88       28.80     10.33 o
   8  -2   3       52.58       46.76      4.87 o
   9  -2   3       52.53       44.17      4.65 o
 -10  -1   3       14.22        8.96      9.92 o
  -9  -1   3        6.90        3.96      8.17 o
  -8  -1   3       92.42       96.16      4.69 o
  -7  -1   3        3.41        4.60      6.30 o
  -6  -1   3        4.82        7.42      6.47 o
  -5  -1   3      917.10     1051.18     24.77 o
  -4  -1   3      481.69      498.31     13.26 o
  -3  -1   3      711.81      746.32     30.94 o
  -2  -1   3      393.23      400.58     16.45 o
  -1  -1   3     2016.79     1974.02     16.83 o
   0  -1   3     2025.20     1894.76     43.90 o
   1  -1   3     2522.57     2448.07     96.17 o
   2  -1   3        9.53       11.37      3.85 o
   3  -1   3      980.71     1080.45     42.59 o
   4  -1   3       50.21       41.06      2.50 o
   5  -1   3       22.14       18.15      5.76 o
   6  -1   3        1.34        2.40      6.89 o
   7  -1   3       14.70       28.15      9.05 o
   8  -1   3        0.23        8.26      7.06 o
   9  -1   3        0.06        5.81      9.18 o
  10  -1   3        2.35       -3.72      6.96 o
 -10   0   3        5.50        5.76      3.51 o
  -9   0   3       17.88        9.46      9.81 o
  -8   0   3       16.92       13.36      7.34 o
  -7   0   3        9.33        8.24      7.78 o
  -6   0   3       21.94       27.11      3.01 o
  -5   0   3      153.12      165.68      4.38 o
  -4   0   3      413.93      447.84     11.87 o
  -3   0   3      433.93      478.48      6.33 o
  -2   0   3       32.48       36.25      1.74 o
  -1   0   3      595.28      626.50      6.68 o
   0   0   3    15615.26    16389.13    396.37 o
   1   0   3      637.51      559.31     26.04 o
   2   0   3      226.96      213.30     10.59 o
   3   0   3        6.88       -0.70      8.98 o
   4   0   3        9.47       10.32      2.78 o
   5   0   3        0.88       -5.74      5.74 o
   6   0   3       43.51       42.53      3.42 o
   7   0   3      336.92      309.91     26.19 o
   8   0   3        3.95        5.84      8.12 o
   9   0   3        6.46        5.44     11.56 o
  10   0   3        1.92        1.53      6.61 o
 -10   1   3       21.86       23.77      3.26 o
  -9   1   3       44.06       41.03      4.86 o
  -8   1   3      261.05      275.05      6.09 o
  -7   1   3      329.50      323.58      7.47 o
  -6   1   3      349.55      355.87      6.18 o
  -5   1   3       74.12       84.06      3.50 o
  -4   1   3        0.94       -1.38      6.38 o
  -3   1   3      621.38      645.02      8.90 o
  -2   1   3      622.70      585.77      7.49 o
  -1   1   3      488.54      492.55      6.04 o
   0   1   3        5.85        3.44      3.46 o
   1   1   3       93.47      101.79      1.84 o
   2   1   3      718.69      727.36     17.85 o
   3   1   3      440.49      434.18      5.69 o
   4   1   3      767.64      861.54     24.19 o
   5   1   3      191.86      181.98      5.97 o
   6   1   3       82.50       99.18      3.79 o
   7   1   3      215.76      229.09      9.92 o
   8   1   3       22.28       35.58     12.74 o
   9   1   3       13.20        1.73      7.84 o
  10   1   3       33.69       40.13      5.13 o
  -9   2   3        0.31        2.48      6.88 o
  -8   2   3      363.22      355.19     14.84 o
  -7   2   3       89.85       93.53      4.19 o
  -6   2   3      229.82      226.29      6.88 o
  -5   2   3       89.52       89.78      3.49 o
  -4   2   3       28.65       23.99      2.36 o
  -3   2   3      127.33      129.56      2.81 o
  -2   2   3      566.75      533.91      7.58 o
  -1   2   3     2386.37     2309.00     18.81 o
   0   2   3    11466.21    11731.62     94.46 o
   1   2   3      758.17      780.62     10.18 o
   2   2   3      105.04      110.94      2.07 o
   3   2   3       25.73       20.86      1.68 o
   4   2   3      798.52      855.20     13.84 o
   5   2   3      466.03      484.68     20.90 o
   6   2   3       73.94       59.55      6.56 o
   7   2   3      493.08      514.53     29.18 o
   8   2   3       27.16       29.80      3.69 o
   9   2   3        0.27       -1.89      7.47 o
  10   2   3       17.40       27.37      4.46 o
  11   2   3       22.90       22.29      3.67 o
  -9   3   3        0.20        6.82      6.61 o
  -8   3   3        9.82        4.98      7.00 o
  -7   3   3       90.45       94.25      4.29 o
  -6   3   3      115.77      123.31      4.48 o
  -5   3   3      220.31      221.55      4.86 o
  -4   3   3        1.59       -3.31      5.15 o
  -3   3   3      152.39      147.94      3.26 o
  -2   3   3       81.40       75.03      2.44 o
  -1   3   3        2.64        3.79      2.10 o
   0   3   3      524.29      543.03      6.87 o
   1   3   3        0.49        5.15      3.48 o
   2   3   3      567.04      530.30     14.90 o
   3   3   3      179.64      181.06      2.63 o
   4   3   3      146.77      165.02      3.10 o
   5   3   3     1242.33     1343.78     14.93 o
   6   3   3       26.26       28.38      3.62 o
   7   3   3        1.36       -0.07      7.42 o
   8   3   3       20.97       18.28      4.62 o
   9   3   3      113.19      109.24      5.58 o
  10   3   3       13.08       22.07      4.29 o
  11   3   3        0.08       -3.75      7.36 o
  -8   4   3       62.32       62.68      3.46 o
  -7   4   3       16.75       16.29      2.86 o
  -6   4   3        3.07       -7.02      7.02 o
  -5   4   3      479.18      458.64      7.11 o
  -4   4   3      360.32      362.77     12.94 o
  -3   4   3       50.68       42.45      4.05 o
  -2   4   3       91.55       84.26      2.66 o
  -1   4   3      597.42      614.01      8.79 o
   0   4   3      196.80      217.42     12.96 o
   1   4   3     1353.00     1423.27     16.62 o
   2   4   3      240.73      222.04      3.84 o
   3   4   3        0.17        2.32      5.05 o
   4   4   3       15.87       23.20      2.08 o
   5   4   3      383.78      366.68     12.53 o
   6   4   3      408.61      446.21     14.62 o
   7   4   3        2.78        6.79      7.29 o
   8   4   3       12.75       13.86      8.17 o
   9   4   3      103.47       97.05      4.90 o
  10   4   3        0.75       -2.36      7.44 o
  11   4   3       44.54       41.53      4.29 o
  -8   5   3        0.98        2.89      4.27 o
  -7   5   3       20.35       22.80      2.89 o
  -6   5   3      166.83      169.45      5.09 o
  -5   5   3       11.25        5.55      7.08 o
  -4   5   3     1133.32     1126.57     24.59 o
  -3   5   3       46.48       54.70      2.82 o
  -2   5   3        4.25       -2.54      4.83 o
  -1   5   3       18.98       19.73      1.94 o
   0   5   3      381.29      361.16      9.29 o
   1   5   3      662.12      704.71     22.15 o
   2   5   3      982.50      955.54     11.08 o
   3   5   3        0.09       -1.85      4.17 o
   4   5   3      706.57      738.13     34.28 o
   5   5   3      120.14      148.46      3.57 o
   6   5   3       87.55       76.16      6.44 o
   7   5   3        1.47       -3.19      9.90 o
   8   5   3      106.28       92.48      4.46 o
   9   5   3        2.99        1.05      7.50 o
  10   5   3       19.03       20.38      5.45 o
  11   5   3       48.03       59.62      4.35 o
  -7   6   3      148.75      159.42      4.46 o
  -6   6   3       10.60        2.19      7.74 o
  -5   6   3        3.86        8.00      4.88 o
  -4   6   3      149.69      164.77      4.71 o
  -3   6   3       90.94       84.75      6.60 o
  -2   6   3      173.43      182.93      4.22 o
  -1   6   3        3.42        2.63      2.67 o
   0   6   3       22.53       21.71      2.73 o
   1   6   3      366.16      347.53      4.79 o
   2   6   3      535.09      520.31      7.63 o
   3   6   3      105.31      112.35      5.10 o
   4   6   3       86.56       85.01      7.98 o
   5   6   3      106.41      117.17      4.96 o
   6   6   3       52.61       56.49      3.35 o
   7   6   3        1.63        8.19      3.74 o
   8   6   3       94.15       86.30     10.63 o
   9   6   3        7.61       11.70      6.95 o
  10   6   3       20.61       18.59      3.02 o
  11   6   3        5.62       -3.80      5.19 o
  -7   7   3        0.09        1.48      3.96 o
  -6   7   3        8.14        6.43      2.52 o
  -5   7   3        4.45        7.85      3.10 o
  -4   7   3       44.98       45.66      3.45 o
  -3   7   3       39.94       34.77      8.55 o
  -2   7   3      132.87      125.71      4.18 o
  -1   7   3        0.23       -5.72      5.72 o
   0   7   3       23.27       15.18      2.36 o
   1   7   3       28.98       25.49      2.29 o
   2   7   3      458.77      453.74     25.90 o
   3   7   3      534.90      496.22      9.17 o
   4   7   3       94.27       97.64      3.40 o
   5   7   3        1.83        2.71      5.86 o
   6   7   3       36.48       43.03      3.14 o
   7   7   3        2.13        0.60      7.36 o
   8   7   3       36.46       32.12      4.07 o
   9   7   3        2.57        1.22      7.25 o
  10   7   3        0.09       -4.90     12.46 o
  11   7   3        0.16       -0.97      2.65 o
  -6   8   3        0.55       -0.43      4.45 o
  -5   8   3        3.17        3.78      5.44 o
  -4   8   3       23.57       22.16      2.77 o
  -3   8   3       15.27        9.10      7.28 o
  -2   8   3       67.79       69.32      4.84 o
  -1   8   3      229.72      222.37      6.40 o
   0   8   3      126.21      118.12      5.02 o
   1   8   3       34.93       30.67      5.53 o
   2   8   3      407.97      413.18     16.14 o
   3   8   3      628.33      591.41      8.37 o
   4   8   3       29.83       29.30     10.36 o
   5   8   3      337.62      307.80     20.03 o
   6   8   3       27.86       32.33     10.63 o
   7   8   3        0.00       -6.72      6.72 o
   8   8   3       25.08       23.90      3.29 o
   9   8   3      123.54      113.20     13.59 o
  10   8   3        0.37       -5.28      6.11 o
  -5   9   3        7.95        4.46      4.65 o
  -4   9   3        0.11        1.01      2.86 o
  -3   9   3       24.78       23.98      3.04 o
  -2   9   3       95.02       93.21      8.96 o
  -1   9   3        2.44       -0.62      3.44 o
   0   9   3       27.81       32.11      2.97 o
   1   9   3        0.24        8.14      5.47 o
   2   9   3        5.45       -6.40      6.85 o
   3   9   3        4.04       -1.59      6.40 o
   4   9   3      398.99      385.45      6.60 o
   5   9   3       24.23       29.21     10.95 o
   6   9   3       13.05       12.02      7.04 o
   7   9   3        1.99        0.41     11.31 o
   8   9   3        0.70       -6.71      6.71 o
   9   9   3       12.51       15.14      2.75 o
  10   9   3       10.01       -0.91      7.15 o
  -4  10   3        5.32        5.70      4.25 o
  -3  10   3        0.42        4.35      4.57 o
  -2  10   3        0.44        4.32      5.41 o
  -1  10   3       68.94       76.13      4.25 o
   0  10   3        6.16       -3.86      6.71 o
   1  10   3        0.34       -1.21      5.98 o
   2  10   3        1.45       -5.81      5.81 o
   3  10   3        0.65       -2.19      7.40 o
   4  10   3        0.93       -1.99      6.83 o
   5  10   3        4.98        0.42      7.04 o
   6  10   3        3.97        7.10      6.27 o
   7  10   3        0.96       -6.25      6.25 o
   8  10   3       37.88       43.10      3.10 o
   9  10   3       13.12       13.92      3.74 o
  -2  11   3        1.32        4.47      3.90 o
  -1  11   3      103.26      109.00      7.81 o
   0  11   3       28.30       34.83      4.75 o
   1  11   3        1.72        2.59      5.24 o
   2  11   3       10.04        3.25      6.20 o
   3  11   3        2.34        2.90      5.37 o
   4  11   3        0.07       -2.73      5.81 o
   5  11   3        5.73        6.26      2.44 o
   6  11   3       47.36       56.35      8.03 o
   7  11   3        0.08        1.91      5.07 o
   8  11   3       20.45       21.46      2.49 o
   9  11   3       29.21       31.36      4.66 o
  -1  12   3       10.36       12.92      1.95 o
   0  12   3       16.50        8.67      2.90 o
   1  12   3        7.49        7.69      2.78 o
   2  12   3       36.90       37.13      7.88 o
   3  12   3        0.04        2.76      3.27 o
   4  12   3        3.61        4.30      3.22 o
   5  12   3        9.37        1.64      4.67 o
   6  12   3        9.54        9.41      2.82 o
   7  12   3        0.40        5.58      3.89 o
   2  13   3        0.29        5.42      3.35 o
   3  13   3       26.15       28.93      2.33 o
   4  13   3        0.01       -3.56      4.02 o
   5  13   3       21.02       19.58      2.09 o
  -6 -11   4       15.77       17.07      5.50 o
  -5 -11   4       15.60       19.83      2.51 o
  -4 -11   4        0.66        2.29      2.61 o
  -3 -11   4        1.24        2.21      4.59 o
  -2 -11   4       11.08        8.84      2.65 o
  -1 -11   4        9.98       16.14      2.02 o
   0 -11   4       19.65       22.97      5.06 o
  -7 -10   4       72.00       66.74      3.17 o
  -6 -10   4        9.36        2.36      5.70 o
  -5 -10   4      111.30      113.11      4.48 o
  -4 -10   4       11.96        6.38      6.06 o
  -3 -10   4       17.86       15.00      3.58 o
  -2 -10   4       11.60       10.61      2.70 o
  -1 -10   4       33.05       37.03      6.47 o
   0 -10   4        2.13        3.92      4.52 o
   1 -10   4        0.03       -2.58      4.36 o
   2 -10   4        0.14        0.61      3.87 o
  -8  -9   4      105.58      117.60      3.88 o
  -7  -9   4       41.00       44.68      3.31 o
  -6  -9   4       32.87       32.63      3.28 o
  -5  -9   4       54.67       55.57      4.93 o
  -4  -9   4       20.72       22.69      2.88 o
  -3  -9   4       12.28        6.35      6.90 o
  -2  -9   4        0.72        1.77      6.00 o
  -1  -9   4       54.88       64.44      4.85 o
   0  -9   4       17.84       16.28      2.75 o
   1  -9   4       27.24       21.08      5.89 o
   2  -9   4        0.04       -2.54      4.85 o
   3  -9   4        0.46        3.25      2.58 o
  -9  -8   4        7.55       10.34      5.98 o
  -8  -8   4        0.99        2.82      3.21 o
  -7  -8   4        0.23       -6.14      6.14 o
  -6  -8   4       20.77        4.96      7.02 o
  -5  -8   4       33.61       37.49      5.67 o
  -4  -8   4        3.56        1.68      2.59 o
  -3  -8   4      205.46      214.47      5.34 o
  -2  -8   4       91.75       83.32      4.91 o
  -1  -8   4       55.06       52.64      3.40 o
   0  -8   4       61.09       55.22      3.56 o
   1  -8   4       37.02       35.26      5.20 o
   2  -8   4       28.86       27.58      2.97 o
   3  -8   4       29.21       30.71      3.20 o
   4  -8   4        0.04       -4.58      4.58 o
   5  -8   4        0.46        0.42      7.21 o
  -9  -7   4        2.09       -2.54      5.59 o
  -8  -7   4       15.14        5.80      7.77 o
  -7  -7   4        7.17        3.52      3.67 o
  -6  -7   4      113.94      120.04      4.53 o
  -5  -7   4       44.70       46.78      3.42 o
  -4  -7   4      114.12      115.62      4.27 o
  -3  -7   4       31.14       35.22      4.01 o
  -2  -7   4       78.96       85.82      3.73 o
  -1  -7   4       85.29       79.13      5.82 o
   0  -7   4       40.74       40.04      3.01 o
   1  -7   4       10.43        9.45      5.46 o
   2  -7   4      408.12      427.17     15.94 o
   3  -7   4       23.11       24.26      4.79 o
   4  -7   4       47.89       55.53      3.36 o
   5  -7   4       17.76       11.89      2.74 o
   6  -7   4       24.27       22.68      2.33 o
 -10  -6   4       52.17       46.82      2.95 o
  -9  -6   4        0.49        0.71      6.02 o
  -8  -6   4       19.18       20.22      4.25 o
  -7  -6   4       21.83       26.05      3.38 o
  -6  -6   4       40.87       35.27      3.48 o
  -5  -6   4        0.22       -4.81      9.68 o
  -4  -6   4       14.37        9.86      5.44 o
  -3  -6   4       64.71       53.59      3.07 o
  -2  -6   4        2.78        6.32      5.52 o
  -1  -6   4       17.14       11.15      8.12 o
   0  -6   4       56.00       55.30      3.00 o
   1  -6   4       11.77       13.84      4.43 o
   2  -6   4       86.66       87.43      3.81 o
   3  -6   4      263.58      276.48      5.96 o
   4  -6   4       23.68       24.36     16.97 o
   5  -6   4       59.24       61.28      3.47 o
   6  -6   4       16.51       19.79      4.65 o
   7  -6   4       13.93       19.98      3.62 o
 -10  -5   4        6.44       10.43      3.35 o
  -9  -5   4       50.14       46.80      5.06 o
  -8  -5   4       55.03       59.97      3.77 o
  -7  -5   4        1.24        6.60      6.35 o
  -6  -5   4       78.97       90.34      3.95 o
  -5  -5   4        1.63        5.43      5.58 o
  -4  -5   4      188.09      179.73      4.21 o
  -3  -5   4        1.46        3.85      5.12 o
  -2  -5   4       93.49       89.68      3.14 o
  -1  -5   4       12.93       10.07      8.16 o
   0  -5   4        7.11        9.31      2.03 o
   1  -5   4        0.26       -0.78      5.47 o
   2  -5   4       32.81       30.24     11.39 o
   3  -5   4      383.22      385.59      8.34 o
   4  -5   4       22.29       23.28      2.99 o
   5  -5   4       20.97       25.21      3.18 o
   6  -5   4        0.61        2.23      5.98 o
   7  -5   4        0.02       -3.19      4.91 o
 -10  -4   4        0.99       -2.49     10.37 o
  -9  -4   4      112.30      110.23      4.39 o
  -8  -4   4       17.67       22.88      4.22 o
  -7  -4   4      170.88      177.46      9.08 o
  -6  -4   4      289.23      282.60      5.77 o
  -5  -4   4        1.21        2.47      8.49 o
  -4  -4   4     1009.97     1017.63     14.70 o
  -3  -4   4      346.54      323.50      9.10 o
  -2  -4   4       16.55       20.27      3.18 o
  -1  -4   4      901.88      944.04     19.97 o
   0  -4   4       59.35       46.95      2.94 o
   1  -4   4        1.75       -0.02      9.62 o
   2  -4   4        3.22        3.90      5.03 o
   3  -4   4      247.24      234.15      4.87 o
   4  -4   4      153.84      140.64      5.22 o
   5  -4   4        0.99        1.18      7.17 o
   6  -4   4      139.53      139.73      8.84 o
   7  -4   4        1.77       -9.17      9.17 o
   8  -4   4        9.30       14.30      2.57 o
 -10  -3   4       18.59       18.53      4.38 o
  -9  -3   4        0.06       -0.23      7.15 o
  -8  -3   4        5.47        3.57      5.93 o
  -7  -3   4      155.15      154.04      5.26 o
  -6  -3   4       81.37       75.36      3.67 o
  -5  -3   4        1.11       -2.37      7.96 o
  -4  -3   4      277.28      283.60      4.70 o
  -3  -3   4       40.21       36.53      2.28 o
  -2  -3   4      200.69      208.78      5.94 o
  -1  -3   4       11.50       18.85      1.62 o
   0  -3   4       18.84       17.20      1.65 o
   1  -3   4        1.41       -1.15      4.24 o
   2  -3   4       14.89       14.15      2.12 o
   3  -3   4       29.31       25.61      2.43 o
   4  -3   4       16.31       10.24      6.45 o
   5  -3   4        7.05       15.98      5.97 o
   6  -3   4       24.88       25.43      3.31 o
   7  -3   4        0.39       -7.97      7.97 o
   8  -3   4        4.30       -6.73      6.73 o
   9  -3   4       11.13       11.51      2.67 o
 -10  -2   4        8.98       12.37      8.61 o
  -9  -2   4        4.96        8.59      3.68 o
  -8  -2   4        0.07        4.98      9.97 o
  -7  -2   4       20.98       20.64      8.53 o
  -6  -2   4      140.87      137.51      8.88 o
  -5  -2   4        7.07       14.73      8.97 o
  -4  -2   4       28.47       25.74      4.22 o
  -3  -2   4      557.43      589.57     25.15 o
  -2  -2   4        7.30        7.99      5.69 o
  -1  -2   4      152.19      158.82      7.70 o
   0  -2   4      954.13      941.89     41.59 o
   1  -2   4       60.57       58.60      2.04 o
   2  -2   4      450.44      416.65      6.63 o
   3  -2   4      686.89      640.76     28.41 o
   4  -2   4       25.63       32.81      3.46 o
   5  -2   4       71.81       83.40      8.14 o
   6  -2   4        0.98       -2.00      7.43 o
   7  -2   4       38.55       40.11      3.51 o
   8  -2   4        6.15        2.22      7.55 o
   9  -2   4       21.62       21.76      4.05 o
 -10  -1   4       12.49       18.67      3.51 o
  -9  -1   4        3.15       -1.46      6.65 o
  -8  -1   4       61.46       59.56      5.51 o
  -7  -1   4      166.84      164.47      5.25 o
  -6  -1   4       76.99       82.83      3.91 o
  -5  -1   4       60.38       64.62      6.24 o
  -4  -1   4       56.23       64.08      3.11 o
  -3  -1   4      227.60      223.48      3.24 o
  -2  -1   4      769.72      764.59     19.11 o
  -1  -1   4       92.15       88.18      3.75 o
   0  -1   4     3870.11     3934.97     50.71 o
   1  -1   4        0.38       -1.67      9.73 o
   2  -1   4      394.39      387.64      6.23 o
   3  -1   4      134.81      178.09      7.48 o
   4  -1   4      427.33      456.26     17.75 o
   5  -1   4        0.32        4.29      6.18 o
   6  -1   4       25.92       22.18      4.94 o
   7  -1   4       50.46       52.71      3.83 o
   8  -1   4        2.90        7.19      7.48 o
   9  -1   4       14.56       10.66      4.48 o
  10  -1   4        0.33        6.11      5.58 o
 -10   0   4        0.11       -2.56      6.90 o
  -9   0   4       19.37       11.00      3.91 o
  -8   0   4       72.30       77.51      6.32 o
  -7   0   4       31.21       38.84      3.50 o
  -6   0   4      267.39      266.73      5.57 o
  -5   0   4      413.42      428.81     17.92 o
  -4   0   4        7.60       15.85      2.04 o
  -3   0   4      266.74      267.12      3.93 o
  -2   0   4      471.47      478.49      7.37 o
  -1   0   4     4019.35     3930.35     26.05 o
   0   0   4     2679.65     2782.56     59.97 o
   1   0   4     4211.06     4285.02    126.28 o
   2   0   4        8.36        6.09      3.54 o
   3   0   4      143.79      140.92      3.63 o
   4   0   4      355.11      388.44      8.99 o
   5   0   4        5.35        4.15      3.22 o
   6   0   4       40.84       44.56      6.45 o
   7   0   4      235.42      220.35     26.57 o
   8   0   4        7.27       12.93      4.28 o
   9   0   4       85.22       77.80      6.08 o
  10   0   4        4.96        4.21      7.88 o
 -10   1   4       11.67        8.29      3.01 o
  -9   1   4       98.44       78.33      5.32 o
  -8   1   4        4.02        7.63      7.13 o
  -7   1   4      137.10      127.67      4.81 o
  -6   1   4      608.82      619.83      8.83 o
  -5   1   4       31.27       39.77      2.89 o
  -4   1   4      231.83      210.92      4.01 o
  -3   1   4      155.08      188.14      3.15 o
  -2   1   4       85.30       88.36      4.36 o
  -1   1   4      144.68      142.59      3.99 o
   0   1   4      517.42      570.79      6.98 o
   1   1   4        0.12        2.49      3.72 o
   2   1   4        1.20        7.32      2.12 o
   3   1   4       59.12       61.94      2.13 o
   4   1   4        0.94        0.75      6.16 o
   5   1   4        8.11       15.25      8.02 o
   6   1   4      211.62      208.65      9.82 o
   7   1   4       92.54       89.75      4.37 o
   8   1   4       88.01       91.26      6.66 o
   9   1   4       19.72       16.80      4.54 o
  10   1   4       18.79       23.05      4.34 o
  -9   2   4       19.62       16.87      3.78 o
  -8   2   4        0.09        2.57      6.13 o
  -7   2   4       53.74       57.62      3.65 o
  -6   2   4       89.86       92.43      4.10 o
  -5   2   4        0.03        1.99      5.09 o
  -4   2   4        1.92       -0.62      4.99 o
  -3   2   4      614.14      657.43      8.97 o
  -2   2   4       71.02       78.39      2.16 o
  -1   2   4       49.97       44.27      3.90 o
   0   2   4     3936.46     4034.90    143.73 o
   1   2   4     2198.55     2216.33     18.66 o
   2   2   4      154.84      168.56      2.46 o
   3   2   4      243.55      253.23      3.73 o
   4   2   4      156.72      147.44      3.16 o
   5   2   4        0.01        1.09      5.48 o
   6   2   4       39.43       39.05      3.05 o
   7   2   4       15.21       15.07      4.29 o
   8   2   4      316.28      317.20     13.40 o
   9   2   4       95.36      107.02      4.59 o
  10   2   4       47.00       49.15      5.60 o
  -9   3   4       14.29       19.48      3.46 o
  -8   3   4       23.55       27.05      3.42 o
  -7   3   4        0.16       -5.44      7.36 o
  -6   3   4        2.31        7.56      6.58 o
  -5   3   4       56.92       60.01      3.30 o
  -4   3   4       64.34       71.12      3.13 o
  -3   3   4      481.26      474.47      6.96 o
  -2   3   4      273.95      244.43      3.51 o
  -1   3   4      785.20      775.35     17.44 o
   0   3   4     2192.93     2012.91     29.89 o
   1   3   4        2.17        6.76      1.85 o
   2   3   4      254.96      228.49      6.83 o
   3   3   4      102.98      125.70      2.43 o
   4   3   4      449.13      479.78      6.99 o
   5   3   4       68.02       69.10      2.82 o
   6   3   4        0.21        0.03      5.20 o
   7   3   4       25.08       29.94      6.11 o
   8   3   4      437.71      448.88     23.83 o
   9   3   4        1.54        8.84      3.80 o
  10   3   4       82.26       89.31      6.25 o
  11   3   4       29.65       29.05      3.80 o
  -8   4   4        3.01        7.17      3.30 o
  -7   4   4       44.12       40.75      3.27 o
  -6   4   4       14.79       14.13      3.91 o
  -5   4   4        0.89       -4.76      5.71 o
  -4   4   4       42.19       43.71      3.02 o
  -3   4   4       46.34       44.51      2.60 o
  -2   4   4       30.16       24.38      4.01 o
  -1   4   4      524.41      553.11     10.62 o
   0   4   4     1014.51     1073.19     11.19 o
   1   4   4      432.42      446.68     10.24 o
   2   4   4       15.88       16.58      1.57 o
   3   4   4      284.09      286.97      3.89 o
   4   4   4       61.29       74.71      2.67 o
   5   4   4      133.37      136.54      3.58 o
   6   4   4        5.22        6.37      7.74 o
   7   4   4       17.73       15.07      4.44 o
   8   4   4       23.80       14.02      4.89 o
   9   4   4       14.42        3.53      9.68 o
  10   4   4        0.16        0.93      9.81 o
  11   4   4        0.14        3.12      6.82 o
  -8   5   4        3.01        3.76      4.48 o
  -7   5   4      124.20      130.14      4.71 o
  -6   5   4       58.67       55.65      3.43 o
  -5   5   4       12.40       14.78      3.94 o
  -4   5   4        7.27        7.30      3.46 o
  -3   5   4       40.85       35.94      5.08 o
  -2   5   4      388.87      398.39      6.00 o
  -1   5   4       42.60       39.85      2.25 o
   0   5   4      357.05      368.29      5.08 o
   1   5   4      233.34      241.86      8.97 o
   2   5   4       67.44       59.16      4.31 o
   3   5   4      211.51      211.52      3.58 o
   4   5   4        7.00       -3.19      7.09 o
   5   5   4        0.06       -0.95      6.43 o
   6   5   4      283.65      276.97      9.27 o
   7   5   4       20.99       25.29      3.30 o
   8   5   4       25.23       22.49      9.56 o
   9   5   4        9.72       13.45      3.06 o
  10   5   4        0.38        3.28      6.40 o
  11   5   4        0.62        3.73      6.63 o
  -7   6   4        9.89        5.17      4.84 o
  -6   6   4       50.29       48.11      3.26 o
  -5   6   4        0.12       -6.53      6.53 o
  -4   6   4      163.97      164.11      4.79 o
  -3   6   4       47.73       41.74      3.26 o
  -2   6   4      464.54      456.25      7.22 o
  -1   6   4       28.83       38.92      5.92 o
   0   6   4      138.46      138.65      3.36 o
   1   6   4      221.92      258.01      6.14 o
   2   6   4      293.57      282.18      9.64 o
   3   6   4        2.13       -4.21      5.23 o
   4   6   4      131.52      118.54      6.32 o
   5   6   4        3.94        1.76      6.26 o
   6   6   4      230.65      217.80      6.29 o
   7   6   4       11.79       10.43      7.22 o
   8   6   4       54.51       39.70     18.11 o
   9   6   4       29.14       22.78      3.39 o
  10   6   4        0.21        3.33      3.50 o
  11   6   4        4.15        3.97      2.90 o
  -6   7   4      105.42       93.52      4.06 o
  -5   7   4       18.37       19.51      4.33 o
  -4   7   4      566.47      582.63     12.84 o
  -3   7   4      191.28      200.13      5.31 o
  -2   7   4       49.81       48.81      3.27 o
  -1   7   4       70.31       64.63      3.20 o
   0   7   4       31.35       38.65      5.21 o
   1   7   4        2.09        5.24      4.87 o
   2   7   4        5.64       -1.55      4.56 o
   3   7   4       43.06       39.29      2.51 o
   4   7   4      195.71      191.99      9.97 o
   5   7   4        1.73        2.70      5.23 o
   6   7   4      154.72      156.05      4.69 o
   7   7   4      160.88      147.23      8.53 o
   8   7   4        9.48        7.33      8.92 o
   9   7   4       22.18       24.00      2.97 o
  10   7   4       35.75       36.71      7.83 o
  11   7   4        0.18        1.84      4.17 o
  -6   8   4       42.55       38.41      3.53 o
  -5   8   4        8.51       15.63      2.33 o
  -4   8   4       73.35       65.74      3.52 o
  -3   8   4      125.17      130.58      4.65 o
  -2   8   4       29.95       32.61      3.09 o
  -1   8   4      166.28      147.85      4.65 o
   0   8   4       84.68       85.44      4.17 o
   1   8   4      536.35      521.09      8.69 o
   2   8   4       48.05       38.04      2.81 o
   3   8   4       20.16       22.59      2.59 o
   4   8   4      383.20      360.96      9.42 o
   5   8   4       26.92       30.35      5.01 o
   6   8   4       62.58       60.66      9.36 o
   7   8   4       67.50       68.44     10.83 o
   8   8   4       83.82       72.33      7.23 o
   9   8   4        9.85        2.43      7.43 o
  10   8   4       22.72       26.81      5.19 o
  -5   9   4       29.06       27.19      2.32 o
  -4   9   4        4.16        2.51      5.43 o
  -3   9   4      111.48      109.60      4.25 o
  -2   9   4        1.59        8.78     10.08 o
  -1   9   4       70.29       67.55      3.63 o
   0   9   4        1.01       -6.61      6.61 o
   1   9   4      178.94      179.68      4.88 o
   2   9   4       53.29       59.33      3.42 o
   3   9   4      379.09      387.59     11.57 o
   4   9   4       38.20       33.50      3.04 o
   5   9   4      217.56      231.67     11.53 o
   6   9   4      168.63      168.07      6.66 o
   7   9   4        7.40       -2.81      7.34 o
   8   9   4       30.56       36.77      4.73 o
   9   9   4        3.76        8.49      5.37 o
  10   9   4       13.06       15.28      4.60 o
  -4  10   4       14.03       11.20      2.44 o
  -3  10   4        6.75        3.37      5.61 o
  -2  10   4       93.14       97.36      4.13 o
  -1  10   4        0.05       -2.20      4.95 o
   0  10   4        3.16        9.43      3.16 o
   1  10   4        0.10        5.17      5.46 o
   2  10   4        0.59        1.11      3.21 o
   3  10   4       48.70       58.49      6.52 o
   4  10   4       10.35        2.29      3.70 o
   5  10   4        0.04       -3.41      6.82 o
   6  10   4       64.45       65.29      3.59 o
   7  10   4       32.66       42.30      3.14 o
   8  10   4      131.54      134.68      6.03 o
   9  10   4        0.00        3.14      4.93 o
  -2  11   4       67.98       57.40      2.99 o
  -1  11   4        0.45       -2.10      5.54 o
   0  11   4       30.88       31.59      2.95 o
   1  11   4       14.56       18.32      7.94 o
   2  11   4       10.51        4.88      7.52 o
   3  11   4       11.11       17.28      2.48 o
   4  11   4      137.63      127.76      4.44 o
   5  11   4       99.71       95.49      8.34 o
   6  11   4      116.82      103.59     14.60 o
   7  11   4       14.83        8.18      6.26 o
   8  11   4        8.24        9.98      3.13 o
   9  11   4        9.05        4.60      4.18 o
  -1  12   4       18.06       18.18      2.08 o
   0  12   4        4.81        7.57      4.57 o
   1  12   4       26.05       28.76      6.68 o
   2  12   4        0.29       -4.59      4.59 o
   3  12   4        1.03       -0.34      5.78 o
   4  12   4       38.03       42.53      3.03 o
   5  12   4       74.85       76.85      3.55 o
   6  12   4        0.09        1.30      4.69 o
   7  12   4        0.59       -4.61      4.61 o
   2  13   4        1.31        3.03      3.49 o
   3  13   4        0.99       -0.09      7.23 o
   4  13   4        8.65        5.74      2.41 o
   5  13   4       42.28       46.61      2.51 o
  -4 -11   5        2.43        4.53      3.89 o
  -3 -11   5        0.32       -1.68      3.50 o
  -2 -11   5        0.01        1.12      2.12 o
  -7 -10   5        0.76       -3.29     11.01 o
  -6 -10   5       40.42       38.19      2.61 o
  -5 -10   5       26.94       25.85      2.74 o
  -4 -10   5       24.77       34.49      3.01 o
  -3 -10   5       46.57       49.10      3.17 o
  -2 -10   5        4.98        0.83      4.84 o
  -1 -10   5        0.63        2.05      4.77 o
   0 -10   5       60.38       75.05      3.35 o
   1 -10   5       41.79       48.96      3.71 o
  -8  -9   5      140.87      132.51      5.11 o
  -7  -9   5       20.96       24.64      2.60 o
  -6  -9   5      204.24      219.43      8.06 o
  -5  -9   5      120.90      122.75      6.21 o
  -4  -9   5        6.99        4.43      3.39 o
  -3  -9   5       61.77       69.32      4.72 o
  -2  -9   5        2.91       -1.96      6.09 o
  -1  -9   5        2.09        2.34      5.94 o
   0  -9   5       22.00       18.68      5.66 o
   1  -9   5      125.94      120.92      4.38 o
   2  -9   5        0.25        0.76      5.58 o
   3  -9   5        0.73        6.06      3.67 o
  -8  -8   5       60.97       56.38      3.26 o
  -7  -8   5       76.74       82.38      9.29 o
  -6  -8   5      175.47      178.95      5.11 o
  -5  -8   5       54.65       56.10      3.73 o
  -4  -8   5       85.58       94.55      4.12 o
  -3  -8   5       33.33       33.91      8.84 o
  -2  -8   5        0.81       -1.27      6.83 o
  -1  -8   5        0.89        3.30      6.00 o
   0  -8   5       14.42        6.44      8.75 o
   1  -8   5      102.04       91.66      4.03 o
   2  -8   5        7.00        7.95      2.42 o
   3  -8   5       33.43       42.43      3.57 o
   4  -8   5        0.29       -1.02      4.52 o
  -9  -7   5       13.03       15.41      4.47 o
  -8  -7   5       38.60       42.85      3.54 o
  -7  -7   5       15.05       10.66      7.03 o
  -6  -7   5       55.61       63.97      3.66 o
  -5  -7   5        0.86       -5.44      7.10 o
  -4  -7   5      209.72      213.14      5.37 o
  -3  -7   5        1.55        6.08      4.60 o
  -2  -7   5      743.46      757.37     11.12 o
  -1  -7   5      126.01      127.04      4.47 o
   0  -7   5      323.32      335.57      6.36 o
   1  -7   5      632.59      620.34      8.54 o
   2  -7   5        0.95       -1.59      3.50 o
   3  -7   5       14.65       12.05      4.13 o
   4  -7   5       71.83       81.16      3.82 o
   5  -7   5        0.57        5.35      2.65 o
  -9  -6   5        9.15       10.39      7.28 o
  -8  -6   5        3.38        3.21      6.83 o
  -7  -6   5        0.64       -6.74      6.74 o
  -6  -6   5        2.06        7.54      2.94 o
  -5  -6   5       19.64       15.95      5.85 o
  -4  -6   5        0.37       -5.34      7.62 o
  -3  -6   5       85.73       80.60      3.80 o
  -2  -6   5      312.06      295.11      5.62 o
  -1  -6   5        9.47       13.18      2.41 o
   0  -6   5      331.31      335.50     11.58 o
   1  -6   5        0.13        2.19      6.00 o
   2  -6   5       39.56       47.83     10.29 o
   3  -6   5      160.91      160.90      4.87 o
   4  -6   5        3.06        5.86      6.40 o
   5  -6   5       49.09       45.67      4.40 o
   6  -6   5        1.76        6.30      2.66 o
 -10  -5   5        0.12       -0.12      4.20 o
  -9  -5   5      240.86      240.01     10.88 o
  -8  -5   5        9.57        2.89      8.00 o
  -7  -5   5       43.81       51.66      3.72 o
  -6  -5   5       74.30       64.76      3.97 o
  -5  -5   5      515.78      494.08      7.40 o
  -4  -5   5       24.43       18.47      2.75 o
  -3  -5   5      122.78      115.86      7.87 o
  -2  -5   5      312.95      309.88      5.15 o
  -1  -5   5      114.78      123.03      6.21 o
   0  -5   5       30.54       32.71      2.61 o
   1  -5   5        2.64        0.49      7.87 o
   2  -5   5     1025.43     1015.12     26.91 o
   3  -5   5       19.84       15.62      4.11 o
   4  -5   5       96.56      100.89      9.28 o
   5  -5   5      152.66      151.30      6.17 o
   6  -5   5       25.03       24.73      3.24 o
   7  -5   5       77.50       73.18      3.90 o
 -10  -4   5        2.22        3.11      6.48 o
  -9  -4   5       89.65       88.62      4.32 o
  -8  -4   5       29.73       37.94      3.56 o
  -7  -4   5        8.21       -0.98      9.26 o
  -6  -4   5       13.80        5.17      7.93 o
  -5  -4   5       10.44       14.27      2.80 o
  -4  -4   5      413.45      404.46      6.02 o
  -3  -4   5       63.16       60.41      3.70 o
  -2  -4   5      641.95      707.35      9.78 o
  -1  -4   5        3.74        3.11      2.63 o
   0  -4   5        1.67        6.80      4.97 o
   1  -4   5       28.15       29.79      2.48 o
   2  -4   5       12.15        8.74      5.55 o
   3  -4   5        3.53        4.89      5.94 o
   4  -4   5       33.96       32.25      3.29 o
   5  -4   5       10.76       10.86      7.08 o
   6  -4   5       88.30       89.80      9.45 o
   7  -4   5       28.95       36.26      5.66 o
   8  -4   5        0.03       -4.49      4.49 o
 -10  -3   5        0.11       -5.25      5.25 o
  -9  -3   5       44.14       35.45      3.60 o
  -8  -3   5       85.17       85.15      4.20 o
  -7  -3   5      352.89      339.03     13.69 o
  -6  -3   5        0.97       -1.13      7.75 o
  -5  -3   5      265.83      269.41     11.35 o
  -4  -3   5      196.89      194.75      7.64 o
  -3  -3   5      154.62      178.92      3.79 o
  -2  -3   5      152.69      150.77      3.36 o
  -1  -3   5       36.94       38.37      2.28 o
   0  -3   5      303.19      305.26     13.52 o
   1  -3   5        5.96        1.27      4.23 o
   2  -3   5      191.83      175.68     11.96 o
   3  -3   5       88.15       81.93      4.50 o
   4  -3   5       52.37       48.16      4.07 o
   5  -3   5        9.36        9.45      3.83 o
   6  -3   5        5.67       10.83      3.95 o
   7  -3   5        4.56        3.86      6.14 o
   8  -3   5      123.00      119.32     13.66 o
 -10  -2   5        0.00        4.56      6.98 o
  -9  -2   5        0.18        0.37      6.58 o
  -8  -2   5       47.69       49.03      3.97 o
  -7  -2   5        4.73        4.99      6.83 o
  -6  -2   5       68.66       69.13      3.73 o
  -5  -2   5        9.16        2.46      5.82 o
  -4  -2   5      321.22      353.74     17.81 o
  -3  -2   5       79.98       82.90      2.73 o
  -2  -2   5      225.78      237.76      6.31 o
  -1  -2   5       72.64       76.00      2.83 o
   0  -2   5       41.90       30.97      1.85 o
   1  -2   5      157.99      176.25      4.52 o
   2  -2   5      348.66      349.95     14.70 o
   3  -2   5       50.41       50.91      2.67 o
   4  -2   5      423.01      421.26     15.19 o
   5  -2   5        0.15       -8.34      8.66 o
   6  -2   5       28.26       24.65      3.76 o
   7  -2   5       24.98       22.59      4.58 o
   8  -2   5       35.42       40.57      3.53 o
   9  -2   5       21.92       19.76      2.37 o
 -10  -1   5        3.07        9.16      6.77 o
  -9  -1   5        2.46        9.77      6.06 o
  -8  -1   5       18.41       17.65      3.22 o
  -7  -1   5       23.12       17.48      4.44 o
  -6  -1   5        2.80        1.53      8.35 o
  -5  -1   5        8.95        4.47      6.16 o
  -4  -1   5      344.73      341.14      5.03 o
  -3  -1   5      118.39      115.54      3.70 o
  -2  -1   5      134.21      131.64      2.63 o
  -1  -1   5     2482.75     2492.54     24.11 o
   0  -1   5       71.36       77.69      6.14 o
   1  -1   5     2000.26     1985.26     28.72 o
   2  -1   5       80.88       74.98      4.11 o
   3  -1   5      377.18      406.76     16.60 o
   4  -1   5      896.87      918.92     39.23 o
   5  -1   5      264.76      264.69     22.26 o
   6  -1   5        1.51       -0.43      7.35 o
   7  -1   5        0.11        7.12      6.71 o
   8  -1   5       38.58       37.77      3.51 o
   9  -1   5       11.92       10.52      4.05 o
 -10   0   5        0.49        0.98      2.72 o
  -9   0   5       57.23       53.35      3.59 o
  -8   0   5       20.04       24.89      4.45 o
  -7   0   5        2.35        6.55      7.89 o
  -6   0   5        0.90       -5.37     10.00 o
  -5   0   5      103.99      108.07      3.71 o
  -4   0   5      115.83      115.02      3.34 o
  -3   0   5       98.62      111.91      6.31 o
  -2   0   5      258.01      244.70     17.58 o
  -1   0   5      126.95      140.75      2.49 o
   0   0   5      114.79      122.77      2.31 o
   1   0   5      114.83      115.12      2.30 o
   2   0   5        0.39        3.18      4.11 o
   3   0   5       18.78       20.47      2.03 o
   4   0   5       25.25       26.05      2.46 o
   5   0   5      131.34      128.13     10.09 o
   6   0   5      108.59       98.56      6.23 o
   7   0   5       15.51        4.63      8.48 o
   8   0   5        0.19       -0.04      8.13 o
   9   0   5       24.51       24.35      9.04 o
  10   0   5        8.36        9.56      3.18 o
  -9   1   5        2.21       -7.56      7.56 o
  -8   1   5       15.10       -2.14      7.94 o
  -7   1   5        5.23        1.10      8.44 o
  -6   1   5        9.64        9.43      4.27 o
  -5   1   5       46.36       49.34      3.22 o
  -4   1   5        7.68       -1.81      5.64 o
  -3   1   5        0.83        0.17      4.22 o
  -2   1   5      188.14      184.88      9.06 o
  -1   1   5        5.42       -1.96      4.05 o
   0   1   5       36.53       18.98      6.50 o
   1   1   5      128.23      116.12      2.30 o
   2   1   5       38.63       37.90      1.90 o
   3   1   5      205.92      218.75     11.43 o
   4   1   5        7.61        6.83      4.84 o
   5   1   5      251.03      251.03      9.53 o
   6   1   5      134.83      130.48      8.37 o
   7   1   5      315.67      316.90     32.72 o
   8   1   5       20.01       18.13      4.61 o
   9   1   5       40.08       34.28      3.30 o
  10   1   5        5.04       10.47      8.05 o
  -9   2   5        5.97        6.39      5.63 o
  -8   2   5        4.80        5.92      3.67 o
  -7   2   5      267.24      283.21      6.27 o
  -6   2   5       70.72       74.74      3.85 o
  -5   2   5      492.46      519.14      7.41 o
  -4   2   5      135.17      146.17      3.80 o
  -3   2   5      354.62      365.25      5.28 o
  -2   2   5      290.76      298.85      9.90 o
  -1   2   5      376.11      384.20      5.31 o
   0   2   5     4500.13     4618.27     49.76 o
   1   2   5     1506.90     1545.58     17.66 o
   2   2   5      950.29      939.70     22.69 o
   3   2   5       70.64       69.32      4.60 o
   4   2   5      172.21      172.34      3.62 o
   5   2   5       81.19       82.81      6.41 o
   6   2   5       92.77       86.40      3.87 o
   7   2   5      452.88      484.75     18.95 o
   8   2   5      645.66      726.09     19.84 o
   9   2   5       10.68        6.80     10.15 o
  10   2   5        1.39       -1.74      9.44 o
  -9   3   5        1.28        7.93      5.77 o
  -8   3   5       34.50       33.73      3.21 o
  -7   3   5        0.66       -3.38      7.02 o
  -6   3   5       90.86       89.79      4.21 o
  -5   3   5       91.10       89.72      6.43 o
  -4   3   5        0.62       -2.27      5.24 o
  -3   3   5      104.97      102.56      3.20 o
  -2   3   5        0.55       -3.55      5.09 o
  -1   3   5     1077.03     1003.74     11.50 o
   0   3   5      192.46      191.77      2.95 o
   1   3   5      120.05      113.21      2.46 o
   2   3   5     1156.24     1093.35     11.25 o
   3   3   5      360.73      378.82      5.99 o
   4   3   5       59.91       58.11      4.76 o
   5   3   5      437.72      437.30     10.16 o
   6   3   5       34.18       39.88      4.66 o
   7   3   5        3.79       -8.25      8.25 o
   8   3   5       47.94       59.40      4.16 o
   9   3   5       51.09       53.58      3.87 o
  10   3   5       19.48       20.79      4.62 o
  -8   4   5       27.85       25.82      2.69 o
  -7   4   5        0.05       -6.17      6.17 o
  -6   4   5       11.56       12.40      4.44 o
  -5   4   5      278.56      274.13      9.86 o
  -4   4   5       54.53       52.79      3.05 o
  -3   4   5       47.61       54.01      2.85 o
  -2   4   5        1.81        1.23      5.36 o
  -1   4   5     1644.51     1677.75     22.34 o
   0   4   5       18.13       25.12      1.77 o
   1   4   5      749.45      714.37      9.64 o
   2   4   5      135.50      135.96      3.09 o
   3   4   5      279.94      274.17      4.26 o
   4   4   5        9.93        7.01      5.33 o
   5   4   5       26.39       31.74      3.29 o
   6   4   5       20.72       21.58      3.28 o
   7   4   5       15.53       20.33      6.15 o
   8   4   5       14.33        6.23      7.32 o
   9   4   5       13.56       10.56      3.23 o
  10   4   5        0.03       -5.51      9.54 o
  11   4   5       30.02       27.79      3.85 o
  -8   5   5       19.37       21.56      2.12 o
  -7   5   5      110.41      109.34      4.32 o
  -6   5   5        2.09       -1.68      7.05 o
  -5   5   5       28.01       33.30      3.12 o
  -4   5   5      172.22      174.18      4.81 o
  -3   5   5      638.36      642.20      8.71 o
  -2   5   5       12.94       15.79      7.54 o
  -1   5   5       99.27       86.69      2.94 o
   0   5   5      290.08      270.65      4.13 o
   1   5   5       11.21        9.64      1.88 o
   2   5   5       14.74       15.39      1.94 o
   3   5   5       90.97       85.07      2.73 o
   4   5   5     1073.43     1112.54     14.29 o
   5   5   5      484.67      498.08     15.09 o
   6   5   5      363.62      378.75      7.88 o
   7   5   5        0.55        2.58      7.77 o
   8   5   5      126.62      123.37      4.79 o
   9   5   5       54.42       50.98      5.52 o
  10   5   5        0.01       -6.64      6.64 o
  11   5   5       13.34        2.36      7.86 o
  -7   6   5        2.45        1.36      4.54 o
  -6   6   5        2.84        0.75      6.11 o
  -5   6   5        0.10       -5.44      5.72 o
  -4   6   5        4.60        4.82      6.81 o
  -3   6   5       78.75       68.81      4.46 o
  -2   6   5       25.77       23.30      2.60 o
  -1   6   5        9.36        7.29      5.13 o
   0   6   5      141.94      168.59      3.77 o
   1   6   5      135.41      132.89      3.31 o
   2   6   5       90.74       89.18      2.92 o
   3   6   5       53.04       56.05      2.61 o
   4   6   5        0.09        2.21      4.14 o
   5   6   5      372.38      370.72     13.76 o
   6   6   5      122.24      120.38      7.73 o
   7   6   5      179.72      165.84      5.13 o
   8   6   5       17.09       21.64      3.07 o
   9   6   5        5.40        8.49      3.92 o
  10   6   5        0.02        2.48      8.76 o
  11   6   5        2.58        3.21      4.71 o
  -6   7   5       30.90       24.42      6.61 o
  -5   7   5       69.46       68.99      7.15 o
  -4   7   5      137.99      142.17      4.65 o
  -3   7   5      110.11      122.31      4.38 o
  -2   7   5        1.75       -1.28     10.28 o
  -1   7   5      214.22      219.56      5.07 o
   0   7   5        0.65       -0.82      7.89 o
   1   7   5      111.48      123.16      4.39 o
   2   7   5       62.79       64.24      3.01 o
   3   7   5      335.66      322.38      7.26 o
   4   7   5       24.50       23.98      2.88 o
   5   7   5       79.77       71.37      3.56 o
   6   7   5       43.23       45.21      3.49 o
   7   7   5       15.49        9.39      8.59 o
   8   7   5        3.96       -6.28     12.64 o
   9   7   5       48.22       47.33      7.79 o
  10   7   5       23.71       22.75      3.02 o
  -6   8   5        0.91       -3.24      6.07 o
  -5   8   5        1.62        3.65      4.92 o
  -4   8   5       93.55       79.73      5.83 o
  -3   8   5        0.24        2.97      4.52 o
  -2   8   5      221.72      231.54      8.15 o
  -1   8   5        0.08        2.19      5.17 o
   0   8   5      166.65      188.10      4.74 o
   1   8   5       76.21       80.69      3.63 o
   2   8   5      152.73      154.93      4.25 o
   3   8   5      120.79      121.37      4.01 o
   4   8   5      164.28      159.40      7.84 o
   5   8   5       47.22       52.11      3.37 o
   6   8   5       22.86       17.17      4.29 o
   7   8   5        3.84        1.92     11.47 o
   8   8   5        0.51       -6.83      6.83 o
   9   8   5        7.79       -0.31      7.02 o
  10   8   5       31.21       21.72      2.84 o
  -5   9   5        2.02       -2.49      4.08 o
  -4   9   5        0.49       -0.02      5.23 o
  -3   9   5       17.47       21.32      7.87 o
  -2   9   5       77.46       70.07      3.71 o
  -1   9   5       16.18        5.72      6.95 o
   0   9   5       52.45       57.50      5.08 o
   1   9   5      259.23      223.45     14.70 o
   2   9   5       77.06       83.62      3.84 o
   3   9   5      300.54      318.14      6.16 o
   4   9   5        2.12        3.57      6.67 o
   5   9   5       21.29       20.79      5.81 o
   6   9   5      118.03      123.38      4.41 o
   7   9   5        7.84        1.82      6.93 o
   8   9   5        0.16        2.24      5.29 o
   9   9   5        0.30       -0.22      5.12 o
  10   9   5       11.68       11.34      6.79 o
  -3  10   5        0.58        3.90      4.19 o
  -2  10   5       24.24       28.48      2.93 o
  -1  10   5        8.10       -3.56      6.56 o
   0  10   5       17.85       21.67      2.76 o
   1  10   5       21.63       19.89      7.29 o
   2  10   5      189.71      194.04      5.18 o
   3  10   5       16.21       18.09      4.13 o
   4  10   5      254.27      259.42     14.57 o
   5  10   5       22.63       23.65      3.74 o
   6  10   5      133.02      135.26      9.55 o
   7  10   5        2.71        2.00      6.17 o
   8  10   5        0.20       -0.01      5.20 o
   9  10   5        7.54        4.82      5.19 o
  -2  11   5       21.71       17.72      2.27 o
  -1  11   5        1.34       -1.99      8.27 o
   0  11   5       65.12       69.98      5.29 o
   1  11   5        1.35        1.53      4.77 o
   2  11   5       31.10       44.32      2.97 o
   3  11   5        0.52       -0.78      5.37 o
   4  11   5       19.53       17.70      3.84 o
   5  11   5        0.50        6.20      2.92 o
   6  11   5        5.90       -5.40      6.36 o
   7  11   5      145.33      149.48     12.16 o
   8  11   5        1.25       -4.36      4.80 o
   9  11   5      114.01      107.24     13.57 o
   0  12   5       16.15       17.16      2.22 o
   1  12   5        5.30        3.72      2.09 o
   2  12   5        5.25       -0.02      5.26 o
   3  12   5        7.48       15.05      7.39 o
   4  12   5        0.06       -4.13      5.20 o
   5  12   5        0.53       -4.60      4.93 o
   6  12   5        7.30        8.13      4.78 o
   7  12   5        0.39       -1.65      6.23 o
   2  13   5        6.77        7.82      3.09 o
   3  13   5        0.87        0.35      7.59 o
   4  13   5        1.25        4.69      3.70 o
   5  13   5        2.28        1.37      3.89 o
  -6 -10   6        0.00        1.20      4.70 o
  -5 -10   6       22.68       19.46      2.25 o
  -4 -10   6       80.64       76.81      3.15 o
  -3 -10   6        7.65        6.40      2.54 o
  -2 -10   6       13.44       18.23      2.05 o
  -1 -10   6       14.33       10.86      2.09 o
   0 -10   6       10.46       11.37      1.85 o
  -7  -9   6        2.59        1.25      4.73 o
  -6  -9   6        1.26        4.96      4.92 o
  -5  -9   6        4.31        9.84      2.44 o
  -4  -9   6       40.42       36.43      4.25 o
  -3  -9   6        2.46        2.96      5.85 o
  -2  -9   6       18.52       20.84      2.70 o
  -1  -9   6        2.48       -1.96      5.59 o
   0  -9   6       12.26       20.69      4.87 o
   1  -9   6        9.57       15.89      2.35 o
   2  -9   6        5.47        4.40      4.25 o
  -8  -8   6       10.31       11.15      5.16 o
  -7  -8   6      130.25      128.45      4.28 o
  -6  -8   6       89.37       94.30      4.07 o
  -5  -8   6      137.98      148.19      4.68 o
  -4  -8   6      201.11      216.05      6.94 o
  -3  -8   6       37.93       31.15      4.22 o
  -2  -8   6       80.66       76.65      7.35 o
  -1  -8   6       34.09       34.59      3.99 o
   0  -8   6        4.93       -3.22      7.82 o
   1  -8   6        6.61        2.74      4.21 o
   2  -8   6       38.55       38.64      6.08 o
   3  -8   6       10.16       12.13      2.33 o
   4  -8   6       11.28        9.30      2.06 o
  -9  -7   6        4.82        4.79      4.02 o
  -8  -7   6       22.70       30.37      5.35 o
  -7  -7   6      109.96      115.88      4.43 o
  -6  -7   6      151.40      157.22      6.03 o
  -5  -7   6      114.43      138.30      8.37 o
  -4  -7   6        7.50        5.44      6.12 o
  -3  -7   6       44.29       38.84      3.47 o
  -2  -7   6       63.43       59.75      3.45 o
  -1  -7   6        0.19        1.77      5.87 o
   0  -7   6       81.96       86.35      9.34 o
   1  -7   6      110.79      120.17      4.44 o
   2  -7   6       14.80       24.00      2.92 o
   3  -7   6        0.54       -1.51      3.35 o
   4  -7   6       33.26       32.50      4.92 o
   5  -7   6       20.86       21.70      2.37 o
  -9  -6   6        4.04        2.38      4.26 o
  -8  -6   6        4.30        6.55      4.90 o
  -7  -6   6       12.48       14.51      3.04 o
  -6  -6   6        7.83        5.38      7.27 o
  -5  -6   6       30.89       33.14      3.31 o
  -4  -6   6        0.13        7.23      3.26 o
  -3  -6   6      233.01      240.79      5.61 o
  -2  -6   6      301.87      298.65      6.85 o
  -1  -6   6      204.89      204.69      5.83 o
   0  -6   6      811.23      790.52     15.65 o
   1  -6   6       92.57       98.76      4.72 o
   2  -6   6      544.47      528.87     21.75 o
   3  -6   6        8.20       13.68      3.37 o
   4  -6   6       16.14       19.97      2.77 o
   5  -6   6       20.89       23.31      4.01 o
   6  -6   6       35.63       44.01      2.56 o
  -9  -5   6        1.75        3.50      4.12 o
  -8  -5   6      100.67      116.22      4.87 o
  -7  -5   6       13.80       15.27      3.09 o
  -6  -5   6      137.26      137.63      4.63 o
  -5  -5   6      213.62      216.82      5.52 o
  -4  -5   6      154.74      162.77     13.22 o
  -3  -5   6       55.38       54.70      3.28 o
  -2  -5   6       56.88       55.11      3.27 o
  -1  -5   6      104.46      106.89      3.73 o
   0  -5   6       55.33       52.95      3.64 o
   1  -5   6        5.94        3.63      6.23 o
   2  -5   6      354.45      350.79     14.02 o
   3  -5   6       26.18       29.48      3.11 o
   4  -5   6        0.39       -6.94      6.94 o
   5  -5   6        3.43        2.20      3.21 o
   6  -5   6       44.94       51.85      3.24 o
   7  -5   6       15.45       17.91      5.10 o
  -9  -4   6       72.99       70.37      3.67 o
  -8  -4   6       92.81      102.08      5.05 o
  -7  -4   6      336.79      360.12      6.95 o
  -6  -4   6        0.71        2.46      3.68 o
  -5  -4   6        0.15        2.86      6.21 o
  -4  -4   6      167.10      177.11      4.56 o
  -3  -4   6      403.27      410.21     18.27 o
  -2  -4   6      130.73      152.21      6.22 o
  -1  -4   6       69.52       61.98      6.42 o
   0  -4   6        0.73       -3.06      5.46 o
   1  -4   6        1.37       -6.02      6.02 o
   2  -4   6        1.74        2.93      5.59 o
   3  -4   6      520.59      521.36     29.48 o
   4  -4   6      347.50      339.18     21.17 o
   5  -4   6      225.72      226.81     26.48 o
   6  -4   6      224.18      241.99     22.84 o
   7  -4   6        1.77        9.28      2.84 o
 -10  -3   6       18.58       23.50      2.19 o
  -9  -3   6        2.94        3.56      5.69 o
  -8  -3   6        0.03       -0.98      3.54 o
  -7  -3   6        0.33        9.44      6.50 o
  -6  -3   6       12.83       -7.50     16.64 o
  -5  -3   6      160.38      158.79      4.57 o
  -4  -3   6        1.23        2.80      5.65 o
  -3  -3   6      481.37      477.69      7.10 o
  -2  -3   6        1.71        3.04      4.95 o
  -1  -3   6      346.53      367.82     14.61 o
   0  -3   6       74.01       75.67      3.65 o
   1  -3   6        1.49        3.84      5.29 o
   2  -3   6        9.26       15.16      2.39 o
   3  -3   6      425.95      408.20     36.83 o
   4  -3   6       79.85       71.21      3.75 o
   5  -3   6       62.53       55.29      3.96 o
   6  -3   6        8.67        4.71      7.43 o
   7  -3   6        3.55       -0.15     11.56 o
   8  -3   6       13.70       11.41      2.48 o
  -9  -2   6       40.47       44.27      5.73 o
  -8  -2   6        2.17       -4.08      6.64 o
  -7  -2   6        5.40        3.73      7.44 o
  -6  -2   6      296.21      307.78     11.22 o
  -5  -2   6       69.39       62.19      3.56 o
  -4  -2   6      858.04      902.65     19.64 o
  -3  -2   6      721.23      755.84     29.23 o
  -2  -2   6        2.08       -4.54      4.80 o
  -1  -2   6     5011.85     5114.40    264.53 o
   0  -2   6      109.40      101.79      2.89 o
   1  -2   6      313.04      359.15     14.21 o
   2  -2   6       58.72       59.39      2.90 o
   3  -2   6      597.10      584.80     18.06 o
   4  -2   6      283.87      269.15     10.76 o
   5  -2   6        6.21        2.88      6.81 o
   6  -2   6      228.75      214.84     28.88 o
   7  -2   6        2.03       -5.66      6.74 o
   8  -2   6        0.95       -7.16      7.28 o
   9  -2   6       12.05       13.57      3.45 o
  -9  -1   6        3.67        7.30      2.47 o
  -8  -1   6        0.01       -3.00      6.90 o
  -7  -1   6       78.11       77.62      3.93 o
  -6  -1   6       98.67       89.29      4.01 o
  -5  -1   6      195.56      210.61      4.83 o
  -4  -1   6      776.65      792.83     21.03 o
  -3  -1   6       78.50       81.09      3.36 o
  -2  -1   6       20.78       19.38      1.99 o
  -1  -1   6      403.21      391.82     35.53 o
   0  -1   6     1210.72     1152.18     25.28 o
   1  -1   6     1287.12     1299.43     48.93 o
   2  -1   6      116.54      121.44     10.12 o
   3  -1   6     1200.04     1266.10     51.67 o
   4  -1   6      295.38      321.41     17.31 o
   5  -1   6        5.55       12.04      6.95 o
   6  -1   6       12.02       12.06      3.28 o
   7  -1   6       10.69       10.29      4.22 o
   8  -1   6        0.34        0.57      7.38 o
   9  -1   6        8.15        4.49      5.96 o
  -9   0   6       17.65       18.98      8.13 o
  -8   0   6        0.88       -6.80      6.80 o
  -7   0   6       63.81       63.95      3.72 o
  -6   0   6       41.54       39.30      3.52 o
  -5   0   6       22.29       26.46      2.89 o
  -4   0   6       93.71      109.90      3.48 o
  -3   0   6      410.32      425.41     16.11 o
  -2   0   6      297.01      321.47     15.82 o
  -1   0   6       61.33       65.95      2.11 o
   0   0   6      798.19      842.64     10.53 o
   1   0   6     2890.30     3040.03    131.96 o
   2   0   6      679.22      661.70     31.12 o
   3   0   6      920.99      937.19     56.63 o
   4   0   6       54.50       57.35      5.43 o
   5   0   6       85.34       90.67      4.91 o
   6   0   6       12.28       20.11      4.16 o
   7   0   6       25.43       23.67      4.63 o
   8   0   6       11.37        3.35      9.15 o
   9   0   6       30.98       33.31     21.99 o
  10   0   6       20.53       27.03      3.40 o
  -9   1   6       12.24        7.39      2.48 o
  -8   1   6        9.30       -0.61      6.97 o
  -7   1   6      132.56      121.80      4.66 o
  -6   1   6       61.93       69.64      3.76 o
  -5   1   6       30.01       36.09      6.39 o
  -4   1   6       84.70       91.19      3.97 o
  -3   1   6        1.73        3.88      1.87 o
  -2   1   6      240.99      238.42      3.83 o
  -1   1   6       27.48       31.84      1.85 o
   0   1   6      269.91      266.33     10.40 o
   1   1   6      187.73      200.83      9.93 o
   2   1   6        0.11       -0.79      4.42 o
   3   1   6        2.55        6.39      2.74 o
   4   1   6        0.56        1.35      2.78 o
   5   1   6       72.90       73.74      4.43 o
   6   1   6        3.63       -1.16      7.63 o
   7   1   6      208.16      207.39     18.40 o
   8   1   6        0.69       -0.23      7.70 o
   9   1   6       84.67       76.17      9.15 o
  10   1   6       45.17       47.04      4.05 o
  -9   2   6        3.71       -0.93      5.45 o
  -8   2   6      100.26       96.41      5.70 o
  -7   2   6       16.93       20.96      3.47 o
  -6   2   6      119.01      123.13     14.14 o
  -5   2   6      110.82      109.02      4.16 o
  -4   2   6       15.33       11.03      6.18 o
  -3   2   6       46.64       39.24      3.25 o
  -2   2   6       36.33       32.85      2.19 o
  -1   2   6      849.07      865.28     11.17 o
   0   2   6     3089.68     3159.08     46.44 o
   1   2   6      196.10      206.54      3.03 o
   2   2   6      112.57      139.80      2.79 o
   3   2   6      247.99      239.52      5.61 o
   4   2   6      605.77      644.40      9.32 o
   5   2   6        0.13        1.96      5.69 o
   6   2   6       57.77       52.09      3.65 o
   7   2   6     1221.83     1297.50     25.31 o
   8   2   6       17.03       21.96      3.54 o
   9   2   6      301.10      291.92     45.42 o
  10   2   6       35.81       43.26      4.51 o
  -8   3   6       24.67       25.33      5.23 o
  -7   3   6       10.72       11.95      7.02 o
  -6   3   6      133.62      135.32      7.12 o
  -5   3   6       23.15       25.11      3.02 o
  -4   3   6      298.33      328.90      8.70 o
  -3   3   6       59.07       49.15      2.80 o
  -2   3   6      265.47      294.66      4.42 o
  -1   3   6      597.04      632.93      8.18 o
   0   3   6       19.29       26.22      1.97 o
   1   3   6       49.88       54.85      2.91 o
   2   3   6        0.06        0.66      4.64 o
   3   3   6       88.03       97.86      4.20 o
   4   3   6       36.57       31.22      4.72 o
   5   3   6       17.07       16.34      5.09 o
   6   3   6      107.15      111.11      4.15 o
   7   3   6        4.11       10.17      4.18 o
   8   3   6        1.08       11.63      7.72 o
   9   3   6       11.66        0.42     13.37 o
  10   3   6       13.72        6.83     10.13 o
  -8   4   6        1.57        2.62      2.68 o
  -7   4   6       14.35        8.35      5.61 o
  -6   4   6       45.77       42.92      3.45 o
  -5   4   6      152.15      160.71      5.95 o
  -4   4   6       12.54       10.52      3.48 o
  -3   4   6      109.50       98.32      4.66 o
  -2   4   6        2.46        3.23      4.83 o
  -1   4   6       77.70       90.94      2.86 o
   0   4   6       89.90      102.15      2.81 o
   1   4   6     1885.82     1993.61     42.46 o
   2   4   6       39.87       42.13      6.12 o
   3   4   6       61.42       60.64      4.99 o
   4   4   6       29.70       23.37      2.34 o
   5   4   6        9.88        6.29      6.14 o
   6   4   6       40.68       35.53      4.95 o
   7   4   6       34.56       30.62     10.83 o
   8   4   6       92.07       87.37      4.35 o
   9   4   6        5.01        7.09      4.63 o
  10   4   6       39.05       48.25      3.49 o
  -7   5   6        1.83        3.49      5.13 o
  -6   5   6        0.07        2.18      5.64 o
  -5   5   6       15.15       15.12      3.59 o
  -4   5   6      188.43      184.77      8.57 o
  -3   5   6      390.88      406.52      6.44 o
  -2   5   6       83.04       75.56      3.13 o
  -1   5   6       51.57       56.64      2.71 o
   0   5   6      220.10      220.10      4.06 o
   1   5   6      269.24      297.31      4.36 o
   2   5   6      269.74      280.89      4.29 o
   3   5   6       86.69       92.24      5.20 o
   4   5   6       78.75       79.03      3.92 o
   5   5   6      260.82      280.85      8.96 o
   6   5   6       18.78       20.27      5.21 o
   7   5   6       19.10       25.02      3.44 o
   8   5   6       45.18       45.87      3.66 o
   9   5   6        0.02       -7.59      7.59 o
  10   5   6       10.22        1.37      7.20 o
  -7   6   6        2.49       -2.79      4.57 o
  -6   6   6       34.52       37.63      3.21 o
  -5   6   6       31.25       29.30      6.44 o
  -4   6   6        9.38       12.25      3.49 o
  -3   6   6       58.23       49.87      3.44 o
  -2   6   6      173.36      177.38      4.48 o
  -1   6   6        6.00       10.29      4.45 o
   0   6   6      108.96      109.84      3.35 o
   1   6   6      130.34      102.69      3.24 o
   2   6   6       35.76       40.51      2.46 o
   3   6   6       61.79       56.40      2.77 o
   4   6   6        1.12        4.11      5.30 o
   5   6   6       90.50       82.78      5.43 o
   6   6   6        5.06        7.88      6.68 o
   7   6   6      231.39      216.44      5.58 o
   8   6   6      105.07      103.46      6.73 o
   9   6   6       60.67       64.98      6.45 o
  10   6   6        7.59        7.45      6.21 o
  -6   7   6        0.92        0.51      4.63 o
  -5   7   6       38.94       27.37      7.02 o
  -4   7   6       69.68       73.72      3.61 o
  -3   7   6       17.74       14.47      3.72 o
  -2   7   6       59.03       54.27      3.39 o
  -1   7   6       18.96       13.88      2.74 o
   0   7   6      334.22      323.55      5.67 o
   1   7   6       41.46       42.29      2.67 o
   2   7   6        8.06        7.46      2.26 o
   3   7   6       52.39       47.47      2.98 o
   4   7   6      274.84      249.56      8.70 o
   5   7   6       59.87       60.42      6.36 o
   6   7   6      184.05      190.20      5.04 o
   7   7   6      141.20      145.30     18.36 o
   8   7   6        0.16       -2.20      6.78 o
   9   7   6       47.03       48.63      4.98 o
  10   7   6        0.45        3.23      4.89 o
  -5   8   6        7.01       11.62      2.79 o
  -4   8   6        9.94        5.30      5.90 o
  -3   8   6       52.82       41.94     14.88 o
  -2   8   6      301.49      292.30     16.68 o
  -1   8   6       47.11       47.71      3.09 o
   0   8   6      191.52      207.20      5.26 o
   1   8   6       31.14       31.11      2.99 o
   2   8   6       71.39       60.36      3.37 o
   3   8   6       53.34       38.52      3.16 o
   4   8   6      131.98      137.55      6.12 o
   5   8   6      331.57      336.70     13.53 o
   6   8   6       53.79       56.77      3.68 o
   7   8   6       35.08       42.15     17.17 o
   8   8   6        0.19        0.00      6.44 o
   9   8   6       88.96       70.04      9.40 o
  10   8   6        8.04        5.99      5.32 o
  -4   9   6        9.88        4.30      2.91 o
  -3   9   6       55.17       56.51      3.49 o
  -2   9   6       43.54       52.36      3.13 o
  -1   9   6       52.46       50.88      3.46 o
   0   9   6        8.20        4.01      6.59 o
   1   9   6       40.47       41.46      4.37 o
   2   9   6        7.27        4.67      3.11 o
   3   9   6       42.11       44.56      3.48 o
   4   9   6       26.19       32.20      3.16 o
   5   9   6      200.18      213.08      6.56 o
   6   9   6        9.82       10.34      3.63 o
   7   9   6       41.09       44.07      3.24 o
   8   9   6        0.11        8.05      6.24 o
   9   9   6        3.00        3.81      5.18 o
  10   9   6       13.85       15.38      5.86 o
  -3  10   6       66.53       70.04      5.55 o
  -2  10   6        6.35       14.48      3.53 o
  -1  10   6        4.16       -2.14      7.19 o
   0  10   6       12.69        3.53      6.70 o
   1  10   6        6.59        8.08      3.52 o
   2  10   6      129.54      133.09      4.57 o
   3  10   6        9.61       12.35      4.44 o
   4  10   6      380.82      396.68     21.50 o
   5  10   6        0.03       -7.18      7.18 o
   6  10   6       60.78       72.17      3.56 o
   7  10   6       50.38       62.32      3.94 o
   8  10   6        7.21        3.61      3.27 o
   9  10   6        4.33        4.33      2.70 o
  -2  11   6        0.15       -0.93      3.90 o
  -1  11   6       48.45       45.92      4.65 o
   0  11   6        1.34        0.66      5.49 o
   1  11   6       23.14       19.31      2.82 o
   2  11   6        4.66       -0.62      5.71 o
   3  11   6       62.31       57.40      3.28 o
   4  11   6       30.61       31.54      5.51 o
   5  11   6      105.68      102.44      4.10 o
   6  11   6       47.63       53.46      3.43 o
   7  11   6       32.78       30.56      2.96 o
   8  11   6       18.43       16.01      5.91 o
   0  12   6        0.47        1.26      3.42 o
   1  12   6        3.88        1.33      4.90 o
   2  12   6       17.99       25.15      2.62 o
   3  12   6       11.31       15.47      2.32 o
   4  12   6       16.89       26.78      2.65 o
   5  12   6        4.24        6.07      5.19 o
   6  12   6       24.68       23.40      3.28 o
   7  12   6        0.30       -0.57      2.29 o
   3  13   6        0.29        0.63      2.14 o
   4  13   6        4.22        8.34      1.97 o
   5  13   6       20.18       23.07      1.98 o
  -4 -10   7        9.89       10.26      1.77 o
  -3 -10   7       14.87       21.99      3.47 o
  -2 -10   7        0.33       -2.16      4.65 o
  -6  -9   7       12.09       12.80      2.06 o
  -5  -9   7       67.03       66.23      3.11 o
  -4  -9   7        7.33        3.13      4.90 o
  -3  -9   7       41.05       40.74      2.91 o
  -2  -9   7        7.42       12.08      2.21 o
  -1  -9   7        1.20        1.42      4.35 o
   0  -9   7       40.62       37.10      2.63 o
   1  -9   7        5.02        3.33      4.39 o
  -7  -8   7        2.23        0.63      4.08 o
  -6  -8   7        4.01        4.82      4.91 o
  -5  -8   7       32.61       31.22      3.73 o
  -4  -8   7       36.30       35.39      3.52 o
  -3  -8   7       59.96       65.56      9.51 o
  -2  -8   7        2.66       -4.13      7.44 o
  -1  -8   7       27.86       31.11      2.76 o
   0  -8   7        8.25        9.59      3.26 o
   1  -8   7       40.21       39.13      2.95 o
   2  -8   7        3.66        5.43      2.65 o
   3  -8   7       81.47       78.18      3.06 o
  -8  -7   7       38.69       41.03      2.49 o
  -7  -7   7        0.67        0.40      5.01 o
  -6  -7   7       10.48       18.54      6.39 o
  -5  -7   7       86.33       79.67      6.50 o
  -4  -7   7        3.81       -5.23      6.65 o
  -3  -7   7      107.32      107.77      4.29 o
  -2  -7   7       69.31       65.71      9.84 o
  -1  -7   7       20.35       24.80      3.16 o
   0  -7   7      149.10      148.51      6.47 o
   1  -7   7       39.50       45.93      5.13 o
   2  -7   7       94.46       98.78      6.82 o
   3  -7   7       24.39       24.53      2.71 o
   4  -7   7      104.68      108.70      3.56 o
  -8  -6   7       17.62       17.36      8.13 o
  -7  -6   7        0.40       -6.48      6.48 o
  -6  -6   7      134.64      127.62      4.34 o
  -5  -6   7       30.59       30.26      3.22 o
  -4  -6   7      114.70      118.52      4.45 o
  -3  -6   7       18.93       19.43      2.88 o
  -2  -6   7       24.24       29.26      3.00 o
  -1  -6   7       23.91       27.62      3.10 o
   0  -6   7       15.88       18.84      7.11 o
   1  -6   7       79.20       78.06      3.84 o
   2  -6   7      163.98      176.41     10.03 o
   3  -6   7       20.07       20.17      2.75 o
   4  -6   7       34.33       36.39      3.32 o
   5  -6   7       21.19       22.23      5.18 o
  -9  -5   7       54.62       53.17      2.70 o
  -8  -5   7       57.45       60.01      9.45 o
  -7  -5   7        0.60       -5.03     16.02 o
  -6  -5   7      329.97      346.14      6.79 o
  -5  -5   7        1.66        2.20      6.26 o
  -4  -5   7       13.90       21.10      2.95 o
  -3  -5   7       15.43        7.78      8.31 o
  -2  -5   7      177.17      181.86      4.87 o
  -1  -5   7      234.71      227.15      5.27 o
   0  -5   7      157.86      168.43      4.72 o
   1  -5   7     1055.06     1069.92     31.81 o
   2  -5   7       64.24       64.84      3.86 o
   3  -5   7        4.66       -8.18      8.97 o
   4  -5   7        6.42       11.63      3.36 o
   5  -5   7        3.24       -6.33      6.33 o
   6  -5   7       17.16       18.22      2.46 o
  -9  -4   7        0.04        1.73      7.05 o
  -8  -4   7       91.67       92.49      4.01 o
  -7  -4   7       19.93        8.47      7.35 o
  -6  -4   7        9.63        4.70      5.65 o
  -5  -4   7       74.05       66.14      3.88 o
  -4  -4   7        0.95       -2.07      6.52 o
  -3  -4   7       69.83       65.32      3.59 o
  -2  -4   7       29.11       23.66     12.60 o
  -1  -4   7       66.23       64.55      3.40 o
   0  -4   7       63.72       54.46     10.24 o
   1  -4   7       29.27       26.64      2.98 o
   2  -4   7      178.03      177.42      4.83 o
   3  -4   7       48.06       48.65      4.57 o
   4  -4   7      372.26      378.09     28.85 o
   5  -4   7        6.79       12.47      2.77 o
   6  -4   7      117.65      104.76      7.70 o
   7  -4   7       32.60       37.20      7.61 o
  -9  -3   7       12.50       13.08      2.45 o
  -8  -3   7        1.57       -6.85      6.85 o
  -7  -3   7        9.11       -3.41      8.10 o
  -6  -3   7        1.78        6.47      3.45 o
  -5  -3   7      157.51      171.23      4.89 o
  -4  -3   7        1.39       -0.81      6.58 o
  -3  -3   7      176.78      185.25     13.82 o
  -2  -3   7      501.37      506.08     14.09 o
  -1  -3   7       14.42       17.30      2.34 o
   0  -3   7       47.59       44.62      2.72 o
   1  -3   7       57.74       51.34      2.90 o
   2  -3   7      142.94      141.85      4.55 o
   3  -3   7      137.55      151.66      6.38 o
   4  -3   7       13.32       10.15      7.18 o
   5  -3   7       26.51       25.98      6.58 o
   6  -3   7        1.13        3.51      4.91 o
   7  -3   7      211.22      217.80     17.16 o
   8  -3   7       54.97       51.69      3.24 o
  -9  -2   7       52.11       51.81      3.12 o
  -8  -2   7        1.00        7.10      3.31 o
  -7  -2   7        3.69        1.13      6.69 o
  -6  -2   7        0.04        2.39      3.21 o
  -5  -2   7       53.55       59.76      9.69 o
  -4  -2   7       60.15       59.51      3.15 o
  -3  -2   7       15.47       12.92      2.29 o
  -2  -2   7     1371.11     1376.36     29.33 o
  -1  -2   7       47.48       45.61      2.49 o
   0  -2   7      164.17      135.69      3.49 o
   1  -2   7       71.91       57.92      2.85 o
   2  -2   7       82.60       81.55      5.68 o
   3  -2   7       11.78        0.84      7.10 o
   4  -2   7      310.58      313.43     22.74 o
   5  -2   7        4.39       -5.56     11.97 o
   6  -2   7      229.42      214.50     31.32 o
   7  -2   7        0.16        0.41      5.75 o
   8  -2   7        2.06       -2.80      8.59 o
  -9  -1   7       10.89       13.06      6.03 o
  -8  -1   7       20.27       22.53      6.98 o
  -7  -1   7        0.72       -1.56      8.42 o
  -6  -1   7        0.07        4.66      6.20 o
  -5  -1   7      366.27      370.90      6.53 o
  -4  -1   7      112.53      113.37     11.17 o
  -3  -1   7      205.38      202.03      4.37 o
  -2  -1   7      487.17      480.53     13.36 o
  -1  -1   7      220.20      221.05     10.83 o
   0  -1   7       21.12       27.64      2.21 o
   1  -1   7      115.05       97.73      3.01 o
   2  -1   7      320.56      319.02     20.76 o
   3  -1   7      151.09      148.02     10.06 o
   4  -1   7      371.46      370.50     26.63 o
   5  -1   7       61.83       73.14      3.81 o
   6  -1   7      116.20      114.97     11.02 o
   7  -1   7        4.05        5.12      7.52 o
   8  -1   7       27.05       32.13      3.36 o
   9  -1   7       40.50       45.85     14.08 o
  -9   0   7       35.22       33.94      2.67 o
  -8   0   7       99.04       97.94      4.26 o
  -7   0   7        0.27        2.03      3.55 o
  -6   0   7       68.12       66.20      3.78 o
  -5   0   7        7.87        8.58      3.65 o
  -4   0   7       55.80       56.93      3.26 o
  -3   0   7        6.66        2.70      5.27 o
  -2   0   7       81.50       74.28      2.90 o
  -1   0   7        0.13       -3.85      3.97 o
   0   0   7       57.17       62.60      2.46 o
   1   0   7      489.38      554.10     18.51 o
   2   0   7      184.33      168.72      5.89 o
   3   0   7       88.39       93.92      8.08 o
   4   0   7      369.29      343.57     23.00 o
   5   0   7      448.87      439.90     27.03 o
   6   0   7       36.20       38.68      3.65 o
   7   0   7      154.23      163.67     14.11 o
   8   0   7        0.10       -6.24      6.32 o
   9   0   7       13.01       12.78      2.63 o
  -9   1   7        0.01       -1.79      4.21 o
  -8   1   7      158.00      158.00      5.16 o
  -7   1   7       24.67       20.51      7.13 o
  -6   1   7       53.84       47.34      3.66 o
  -5   1   7       36.23       32.99      3.31 o
  -4   1   7      114.25      113.18      3.83 o
  -3   1   7       28.28       24.89      2.47 o
  -2   1   7       71.47       67.88      3.06 o
  -1   1   7      385.82      417.54      5.77 o
   0   1   7       22.82       23.55      2.07 o
   1   1   7      278.61      270.52     25.35 o
   2   1   7      218.22      199.38      4.56 o
   3   1   7       23.35       25.90      5.24 o
   4   1   7     1547.60     1678.89     35.61 o
   5   1   7      440.67      441.73     44.50 o
   6   1   7        7.91       -1.76      4.15 o
   7   1   7      152.59      150.74     17.87 o
   8   1   7      123.43      109.26     21.51 o
   9   1   7        2.65        2.90      3.66 o
  10   1   7        0.28        3.23      5.73 o
  -8   2   7       91.91       91.02      3.87 o
  -7   2   7        9.13        5.65      3.72 o
  -6   2   7       21.80       25.43      3.05 o
  -5   2   7      138.30      129.71      9.72 o
  -4   2   7       65.39       64.77      3.92 o
  -3   2   7       26.07       29.94      4.86 o
  -2   2   7      364.03      342.77      5.66 o
  -1   2   7      895.52      874.63     12.45 o
   0   2   7     1151.62     1169.43     18.46 o
   1   2   7      429.64      398.53     22.82 o
   2   2   7       32.22       20.80      6.31 o
   3   2   7        1.79        6.14      5.04 o
   4   2   7       36.47       43.88      6.93 o
   5   2   7      260.56      267.37     14.27 o
   6   2   7      576.31      577.40     42.79 o
   7   2   7        6.54        6.59      4.19 o
   8   2   7       63.27       63.88      9.90 o
   9   2   7      124.36      112.38     25.24 o
  10   2   7        5.45        8.76      5.18 o
  -8   3   7        2.46       -0.37      5.80 o
  -7   3   7       44.81       48.70      3.60 o
  -6   3   7        0.01        4.88      6.20 o
  -5   3   7      114.80      114.51      4.33 o
  -4   3   7       79.37       75.11      3.68 o
  -3   3   7        6.12        9.58      2.99 o
  -2   3   7      136.90      147.11      3.76 o
  -1   3   7      199.55      217.85      6.41 o
   0   3   7       38.36       38.12      4.23 o
   1   3   7      409.66      409.98     13.04 o
   2   3   7      157.40      169.72     12.06 o
   3   3   7        4.36        7.95      3.99 o
   4   3   7       39.10       41.72      2.85 o
   5   3   7      103.10      107.28      6.20 o
   6   3   7      351.60      385.11     33.03 o
   7   3   7        0.85       -0.65      4.63 o
   8   3   7       14.34       23.38      3.42 o
   9   3   7        6.63        8.98      7.19 o
  10   3   7       15.32        9.88      6.28 o
  -8   4   7        0.04        1.51      6.87 o
  -7   4   7       99.33      104.86      4.09 o
  -6   4   7        0.42        6.20      5.41 o
  -5   4   7       91.87       96.92      4.16 o
  -4   4   7      436.96      435.46      7.11 o
  -3   4   7        0.04        6.06      3.10 o
  -2   4   7      120.71      115.63      5.19 o
  -1   4   7      116.92      113.62      3.30 o
   0   4   7     1539.56     1520.92     16.71 o
   1   4   7     1052.02     1070.36     51.94 o
   2   4   7      866.72      871.30     40.58 o
   3   4   7       23.18       25.08      4.11 o
   4   4   7      174.88      191.36      4.25 o
   5   4   7       10.30        4.13      6.09 o
   6   4   7       59.17       64.96      4.41 o
   7   4   7      141.73      153.69      8.45 o
   8   4   7      219.04      239.50      7.26 o
   9   4   7        0.54       -0.94      7.15 o
  10   4   7        2.50        1.90      3.44 o
  -7   5   7       10.27        8.30      2.37 o
  -6   5   7        3.49       -2.79      5.70 o
  -5   5   7        0.11        6.35      5.68 o
  -4   5   7      161.96      151.45      8.98 o
  -3   5   7       97.26       98.36      3.93 o
  -2   5   7        1.44        2.65      5.73 o
  -1   5   7       83.10       79.02      3.15 o
   0   5   7      249.61      293.20      4.76 o
   1   5   7       22.19       32.64      3.01 o
   2   5   7      660.72      713.69      9.94 o
   3   5   7      532.44      562.72      7.96 o
   4   5   7      304.05      329.67      5.40 o
   5   5   7      132.76      130.77      4.14 o
   6   5   7        7.86        9.98      4.31 o
   7   5   7        0.26        2.50      7.11 o
   8   5   7       35.34       35.53      3.76 o
   9   5   7       11.95       22.70      7.85 o
  10   5   7        1.46        3.35      5.30 o
  -7   6   7        0.05        2.40      2.50 o
  -6   6   7        5.16        2.79      5.55 o
  -5   6   7       25.71       21.24      2.78 o
  -4   6   7        3.60       -0.49      6.29 o
  -3   6   7       22.58       28.21      3.65 o
  -2   6   7       28.42       32.58      5.78 o
  -1   6   7       29.57       33.33      2.65 o
   0   6   7       49.59       43.70      5.04 o
   1   6   7       22.12       22.60      2.30 o
   2   6   7      133.22      141.77      3.77 o
   3   6   7       54.67       52.60      4.82 o
   4   6   7       11.87       15.55      2.47 o
   5   6   7       24.56       24.05      3.04 o
   6   6   7       10.70        6.54      7.18 o
   7   6   7        0.08        7.01      6.67 o
   8   6   7       26.53       32.42      3.41 o
   9   6   7        1.84        6.06      6.40 o
  10   6   7        0.11       -6.07      6.07 o
  -6   7   7        3.27        4.09      3.89 o
  -5   7   7       17.16       15.19      3.69 o
  -4   7   7       91.81       88.49      4.01 o
  -3   7   7       13.48       12.52      4.47 o
  -2   7   7       37.35       47.27      3.29 o
  -1   7   7       14.33       10.45      6.08 o
   0   7   7       33.11       36.02      7.01 o
   1   7   7        1.09        6.67      5.66 o
   2   7   7       45.82       42.73      2.89 o
   3   7   7      295.90      297.08     13.91 o
   4   7   7      242.53      246.38     19.49 o
   5   7   7      306.00      308.76      6.10 o
   6   7   7      131.65      144.00      4.81 o
   7   7   7       12.38        7.85      7.05 o
   8   7   7       75.24       74.72      5.72 o
   9   7   7       98.18       88.00      8.82 o
  10   7   7        0.00        0.69      5.01 o
  -5   8   7        1.87        2.73      4.27 o
  -4   8   7        9.04        6.64      5.99 o
  -3   8   7       34.51       37.15      4.21 o
  -2   8   7        1.68       -6.68      6.68 o
  -1   8   7        0.10       -3.85      9.16 o
   0   8   7        7.68        6.05      6.78 o
   1   8   7       97.88       95.25      4.08 o
   2   8   7       36.10       38.35      3.14 o
   3   8   7        8.62       -0.52      7.20 o
   4   8   7      234.62      233.67     10.34 o
   5   8   7        1.16       -0.96      4.97 o
   6   8   7       98.91       94.31      5.00 o
   7   8   7        1.98        9.33      3.26 o
   8   8   7        0.29        2.94      3.24 o
   9   8   7       44.73       41.68      5.26 o
  10   8   7        0.03        1.90      4.59 o
  -4   9   7        9.26       13.07      2.08 o
  -3   9   7       54.64       46.04      5.52 o
  -2   9   7        8.17        6.79      5.74 o
  -1   9   7       60.03       70.61      3.61 o
   0   9   7        0.06        5.14      5.75 o
   1   9   7       39.08       49.04      3.24 o
   2   9   7       31.45       38.05      4.91 o
   3   9   7        0.20        4.42      6.68 o
   4   9   7        7.82        9.72      5.77 o
   5   9   7        3.01       -4.06      7.51 o
   6   9   7        0.16        7.43      5.91 o
   7   9   7        0.01       -1.79      6.39 o
   8   9   7       18.76       11.54      7.78 o
   9   9   7       11.70       12.98      2.58 o
  -3  10   7        1.66        0.36      3.98 o
  -2  10   7        9.67       10.18      3.12 o
  -1  10   7       38.06       31.31      3.19 o
   0  10   7        2.22        3.67      5.59 o
   1  10   7       60.92       53.27      3.30 o
   2  10   7       21.24       20.45      2.64 o
   3  10   7        6.80       -6.67      6.67 o
   4  10   7        8.57        5.14      6.72 o
   5  10   7        3.04        2.83      6.48 o
   6  10   7       10.43       18.62      2.54 o
   7  10   7        4.79        2.52      9.22 o
   8  10   7        5.77       -6.46      6.46 o
   9  10   7        9.69       14.01      3.60 o
  -2  11   7       26.63       29.01      2.12 o
  -1  11   7       34.07       36.36      2.62 o
   0  11   7       39.12       36.53      6.41 o
   1  11   7        0.43        0.79      3.16 o
   2  11   7       53.53       56.58      3.44 o
   3  11   7       78.28       78.15      3.67 o
   4  11   7        7.29       -2.85      9.14 o
   5  11   7        9.74       -4.43     12.68 o
   6  11   7      173.91      170.98      8.27 o
   7  11   7       13.81       15.40      4.21 o
   8  11   7        6.36       -1.67      5.15 o
   0  12   7       10.09       10.37      2.59 o
   1  12   7        7.08        7.57      2.52 o
   2  12   7       11.79        6.16      5.24 o
   3  12   7       31.79       34.88      2.77 o
   4  12   7        0.16        5.71      4.35 o
   5  12   7       12.34       17.22      4.09 o
   6  12   7        1.09        2.40      4.32 o
   7  12   7        7.07        6.62      2.36 o
  -5  -9   8        2.14        2.65      3.58 o
  -4  -9   8        0.07        3.44      2.44 o
  -3  -9   8        0.04       -0.07      4.71 o
  -2  -9   8        9.06        8.70      3.22 o
  -1  -9   8       11.79       14.93      2.20 o
   0  -9   8        3.65        4.61      3.67 o
  -6  -8   8        5.58        3.00      4.24 o
  -5  -8   8       17.61       21.47      2.42 o
  -4  -8   8       30.76       32.38      5.32 o
  -3  -8   8        2.38       -0.48      5.11 o
  -2  -8   8        5.56        2.67      5.47 o
  -1  -8   8       71.70       82.21      3.61 o
   0  -8   8        2.24        0.63      4.79 o
   1  -8   8        2.05        1.19      4.49 o
   2  -8   8        9.69       14.15      8.12 o
  -7  -7   8        0.80        5.31      4.54 o
  -6  -7   8        8.09        2.16      5.95 o
  -5  -7   8       26.69       33.26      3.38 o
  -4  -7   8        6.37        1.94      6.38 o
  -3  -7   8        6.72       -3.30      6.33 o
  -2  -7   8        0.37        5.36      2.92 o
  -1  -7   8       32.41       30.02      5.48 o
   0  -7   8        7.58        5.43      6.12 o
   1  -7   8        0.00        0.00      7.26 o
   2  -7   8        0.55        2.21      4.55 o
   3  -7   8        4.44        1.79      4.84 o
   4  -7   8        0.04       -0.02      4.08 o
  -8  -6   8       33.21       33.12      2.44 o
  -7  -6   8       13.87       11.81      5.00 o
  -6  -6   8        5.33       -0.14      5.47 o
  -5  -6   8       98.78       97.79      3.96 o
  -4  -6   8      169.56      183.92     14.04 o
  -3  -6   8       13.83        6.51      4.30 o
  -2  -6   8       57.99       57.94      3.44 o
  -1  -6   8       40.25       42.72      3.12 o
   0  -6   8       14.98       16.45      2.94 o
   1  -6   8        5.54        6.53      3.17 o
   2  -6   8       50.72       54.43      3.32 o
   3  -6   8        1.18        7.77      4.69 o
   4  -6   8        8.73        1.31      7.02 o
   5  -6   8       30.18       38.16      4.59 o
  -8  -5   8       63.01       66.57      4.79 o
  -7  -5   8       95.99       95.50      4.88 o
  -6  -5   8       43.93       48.38      3.35 o
  -5  -5   8        1.51        6.16      7.26 o
  -4  -5   8      202.62      217.05      5.42 o
  -3  -5   8       58.15       59.26      3.65 o
  -2  -5   8        1.70        4.15      7.47 o
  -1  -5   8        1.30        3.41      3.32 o
   0  -5   8        9.33        5.91      6.79 o
   1  -5   8       51.33       56.46      3.51 o
   2  -5   8       50.25       49.04      3.37 o
   3  -5   8       35.79       33.16      3.25 o
   4  -5   8        1.31       -2.86     12.65 o
   5  -5   8       10.16       15.65      2.46 o
   6  -5   8       15.30       19.37      2.54 o
  -8  -4   8        2.66        5.78      2.85 o
  -7  -4   8       84.54       81.29      9.28 o
  -6  -4   8       58.78       53.74      4.24 o
  -5  -4   8       18.68       16.35      2.91 o
  -4  -4   8       79.99       82.72      3.83 o
  -3  -4   8      174.62      173.84      9.29 o
  -2  -4   8        1.52       -0.62      6.67 o
  -1  -4   8       31.10       34.01      3.69 o
   0  -4   8       55.21       55.44      3.41 o
   1  -4   8        9.28        0.93      7.52 o
   2  -4   8      329.66      299.36     14.08 o
   3  -4   8       59.69       56.92      6.68 o
   4  -4   8       55.66       52.73      3.45 o
   5  -4   8       53.44       54.98      8.57 o
   6  -4   8       18.46       16.37     12.38 o
   7  -4   8        8.73       10.46      3.68 o
  -9  -3   8        2.02        4.58      2.12 o
  -8  -3   8        9.94       -0.40      5.88 o
  -7  -3   8       15.71       19.64      2.71 o
  -6  -3   8      129.50      139.77      4.67 o
  -5  -3   8       61.19       68.14      7.03 o
  -4  -3   8       15.63       12.63      7.24 o
  -3  -3   8      127.13      127.34      4.17 o
  -2  -3   8        1.28       -6.91      6.91 o
  -1  -3   8      181.94      174.36     10.92 o
   0  -3   8        5.40       -0.95      6.30 o
   1  -3   8       10.63        4.37      7.15 o
   2  -3   8      414.98      400.18     14.17 o
   3  -3   8       22.30       24.15      2.96 o
   4  -3   8        1.53        5.63      3.38 o
   5  -3   8        2.65        1.13      7.02 o
   6  -3   8       12.77        8.56      6.57 o
   7  -3   8       36.15       35.06      8.36 o
  -9  -2   8        9.24        5.98      4.39 o
  -8  -2   8        0.84        4.97      5.17 o
  -7  -2   8       21.27       22.37      3.04 o
  -6  -2   8       57.05       57.00      3.63 o
  -5  -2   8        0.09       -2.78      6.68 o
  -4  -2   8      115.17      122.07     13.28 o
  -3  -2   8       57.06       62.52      3.18 o
  -2  -2   8        6.25       -4.10     18.00 o
  -1  -2   8       78.46       69.42      3.12 o
   0  -2   8      351.33      356.53      5.58 o
   1  -2   8      149.24      154.24      9.13 o
   2  -2   8      112.28      110.47      7.75 o
   3  -2   8      293.27      283.16      5.69 o
   4  -2   8      218.89      207.74     11.79 o
   5  -2   8      109.31      123.63     13.86 o
   6  -2   8       74.14       87.34      5.92 o
   7  -2   8       21.21       17.93      3.07 o
   8  -2   8       30.40       24.08      2.51 o
  -9  -1   8       25.61       22.32      2.19 o
  -8  -1   8        0.14       -3.69      5.40 o
  -7  -1   8       65.00       66.80      3.63 o
  -6  -1   8      198.48      207.02      9.17 o
  -5  -1   8        1.23       -0.15      6.55 o
  -4  -1   8       59.28       58.07      3.37 o
  -3  -1   8      108.67      102.68      7.47 o
  -2  -1   8       32.75       40.38      3.88 o
  -1  -1   8        2.35       -5.20      5.20 o
   0  -1   8      435.07      412.73     16.29 o
   1  -1   8      173.42      186.36     16.17 o
   2  -1   8      323.60      331.25     12.85 o
   3  -1   8       25.74       27.28      2.55 o
   4  -1   8      325.36      338.87     19.94 o
   5  -1   8       12.89       14.18      7.10 o
   6  -1   8       73.54       72.62      4.07 o
   7  -1   8        0.50        1.20      6.16 o
   8  -1   8        2.41       -3.87      7.66 o
  -9   0   8       23.39       22.41      2.15 o
  -8   0   8        8.42        5.87     11.89 o
  -7   0   8       23.29       29.76      2.99 o
  -6   0   8       16.76       14.52      3.78 o
  -5   0   8        6.53        4.06      4.07 o
  -4   0   8        6.30       -0.39      6.66 o
  -3   0   8        2.33        4.30      6.76 o
  -2   0   8        0.06        2.03      4.72 o
  -1   0   8      233.09      226.43      5.93 o
   0   0   8       24.31       26.43      2.41 o
   1   0   8       13.70       18.61      2.17 o
   2   0   8       71.44       72.92      3.38 o
   3   0   8       81.10       75.70      6.68 o
   4   0   8       22.00       19.46      2.78 o
   5   0   8       45.58       51.98      5.78 o
   6   0   8       93.04       95.21     15.01 o
   7   0   8        4.23        0.51      7.15 o
   8   0   8       30.73       30.87     13.31 o
   9   0   8        3.05        1.34      4.68 o
  -8   1   8        4.46        8.22      2.92 o
  -7   1   8       25.44       29.53      2.94 o
  -6   1   8       60.84       64.93      3.72 o
  -5   1   8       42.48       37.86      3.49 o
  -4   1   8      268.79      269.63     13.40 o
  -3   1   8       29.88       29.41      2.66 o
  -2   1   8       20.86       18.97      7.37 o
  -1   1   8      178.91      168.44      3.79 o
   0   1   8      187.22      176.44      7.61 o
   1   1   8      156.92      166.04      5.85 o
   2   1   8        0.39        3.79      5.59 o
   3   1   8     1291.81     1348.55     59.89 o
   4   1   8        7.39        0.44      6.54 o
   5   1   8        0.01        1.17      3.49 o
   6   1   8        4.39        7.75      4.03 o
   7   1   8      128.59      122.70      4.63 o
   8   1   8        7.68        4.39      5.74 o
   9   1   8       99.47       93.55     21.05 o
  -8   2   8        4.86        4.25      4.66 o
  -7   2   8        0.46       -3.09      6.08 o
  -6   2   8       14.80       14.68     11.39 o
  -5   2   8        0.66        6.42      6.42 o
  -4   2   8        1.16        2.15      3.37 o
  -3   2   8       95.30       97.16      3.66 o
  -2   2   8        3.12        8.49      5.56 o
  -1   2   8      846.60      834.08     24.23 o
   0   2   8       30.59       30.84      2.30 o
   1   2   8       96.79      126.62      4.17 o
   2   2   8       23.56       31.56      5.24 o
   3   2   8      155.18      148.18      9.46 o
   4   2   8       94.36       98.72      5.07 o
   5   2   8      111.77      117.28      4.29 o
   6   2   8        8.33        9.28      4.02 o
   7   2   8      216.03      201.75     22.63 o
   8   2   8       86.53       79.31      6.90 o
   9   2   8       14.83       21.11      6.74 o
  -8   3   8        0.38        3.34      2.19 o
  -7   3   8       56.24       59.48      3.45 o
  -6   3   8       27.16       28.09     11.77 o
  -5   3   8        0.13       -6.79      6.79 o
  -4   3   8       30.23       31.80      3.18 o
  -3   3   8       56.05       53.81      3.22 o
  -2   3   8       92.80       93.57      3.52 o
  -1   3   8       21.36       16.43      3.78 o
   0   3   8     1036.87     1052.01     14.79 o
   1   3   8       31.47       29.53      2.38 o
   2   3   8        0.20        3.28      4.64 o
   3   3   8        3.17        4.00      4.93 o
   4   3   8       19.47       15.36      3.74 o
   5   3   8        0.03       -7.83     12.25 o
   6   3   8       11.09       12.13      4.29 o
   7   3   8        4.10       -7.88      7.88 o
   8   3   8       17.69       22.40      7.98 o
   9   3   8        0.15        0.41      4.97 o
  10   3   8       95.34       89.28     30.42 o
  -7   4   8       89.34       88.60      6.74 o
  -6   4   8       11.82        5.23      5.80 o
  -5   4   8       51.30       50.92      3.70 o
  -4   4   8       15.28        7.48      7.10 o
  -3   4   8      179.72      185.76      7.42 o
  -2   4   8       56.83       57.86      3.03 o
  -1   4   8       98.47       94.80      6.82 o
   0   4   8     1903.90     1895.57     37.99 o
   1   4   8       15.48       13.29      2.21 o
   2   4   8       10.70        8.85      4.22 o
   3   4   8       28.47       28.43      4.13 o
   4   4   8       33.70       33.29      3.39 o
   5   4   8       21.87       21.47     17.71 o
   6   4   8      146.45      148.58      5.08 o
   7   4   8      342.67      367.53      7.17 o
   8   4   8      225.90      235.35     25.40 o
   9   4   8       59.80       55.93      3.88 o
  10   4   8       23.57       25.03      9.64 o
  -7   5   8        0.36       -2.96      4.14 o
  -6   5   8       27.53       32.69      4.35 o
  -5   5   8        0.94        2.23      5.55 o
  -4   5   8        0.79       -2.44      6.45 o
  -3   5   8        8.05        8.52      8.35 o
  -2   5   8       42.03       40.58      3.03 o
  -1   5   8       27.42       26.82      2.77 o
   0   5   8        1.31       -1.35      5.21 o
   1   5   8       59.29       46.93      4.80 o
   2   5   8       11.91        9.28      5.41 o
   3   5   8       32.96       26.83      4.29 o
   4   5   8       15.62       20.43      2.82 o
   5   5   8        0.96        2.94      3.79 o
   6   5   8      210.55      215.62      8.27 o
   7   5   8      114.95      132.17      9.57 o
   8   5   8       28.36       28.21      7.10 o
   9   5   8       16.69       18.03      4.09 o
  10   5   8        0.44       -0.74      5.04 o
  -6   6   8       23.42       25.74      2.49 o
  -5   6   8        2.06        5.68      4.20 o
  -4   6   8       12.98       14.71      3.46 o
  -3   6   8       28.26       30.86      9.12 o
  -2   6   8       20.29       22.70      4.88 o
  -1   6   8        5.65        9.24      3.19 o
   0   6   8       99.61      105.03      3.81 o
   1   6   8      111.52      115.59      3.83 o
   2   6   8        3.69      -10.58     10.58 o
   3   6   8      163.89      175.84      4.44 o
   4   6   8      119.30      125.17      4.27 o
   5   6   8        0.71        5.12      3.23 o
   6   6   8       82.43       82.62      4.14 o
   7   6   8      332.13      338.53     21.49 o
   8   6   8       31.39       34.96      3.85 o
   9   6   8       51.40       47.73      3.69 o
  10   6   8       16.68       24.14      8.47 o
  -6   7   8       13.28       16.10      2.86 o
  -5   7   8       14.62       16.99      2.52 o
  -4   7   8        0.19       -1.98      5.50 o
  -3   7   8      217.30      223.33      5.56 o
  -2   7   8        9.05       11.22     10.81 o
  -1   7   8        1.00        3.66      3.65 o
   0   7   8       66.66       68.40      3.97 o
   1   7   8      143.96      123.26      4.30 o
   2   7   8       11.13       11.17      2.56 o
   3   7   8       18.65       21.35     11.85 o
   4   7   8      468.44      450.05      8.96 o
   5   7   8       22.67       21.12      4.29 o
   6   7   8       22.01       22.70      3.07 o
   7   7   8       55.77       66.42      8.31 o
   8   7   8      133.48      142.15     14.50 o
   9   7   8        0.45       -3.89      6.07 o
  10   7   8       31.91       18.50      6.17 o
  -5   8   8        3.83        3.63      1.81 o
  -4   8   8        0.02       -4.90      4.90 o
  -3   8   8       22.91       26.54      4.47 o
  -2   8   8       58.64       58.19      3.52 o
  -1   8   8        6.56        0.85      7.10 o
   0   8   8        2.14       -3.93      6.82 o
   1   8   8      282.26      280.62      5.92 o
   2   8   8        0.79        8.56      2.86 o
   3   8   8       12.37        6.32      6.61 o
   4   8   8       21.83       22.69      3.24 o
   5   8   8       54.54       51.87      3.56 o
   6   8   8        1.56        8.14      5.76 o
   7   8   8       35.43       35.08      3.35 o
   8   8   8      121.29      117.38     12.03 o
   9   8   8        1.70        2.87      3.84 o
  10   8   8       22.46       21.70      3.86 o
  -4   9   8        3.09        2.78      2.39 o
  -3   9   8       37.25       44.68      2.98 o
  -2   9   8       31.50       29.83      3.10 o
  -1   9   8        0.66       -5.73      5.84 o
   0   9   8        7.41        7.31      6.70 o
   1   9   8       10.10       18.34      2.64 o
   2   9   8       28.01       21.11      7.27 o
   3   9   8       47.68       62.94      4.98 o
   4   9   8       52.38       59.91      4.58 o
   5   9   8        7.41        7.95      3.58 o
   6   9   8        0.40       -6.68      6.68 o
   7   9   8       25.23       26.49      7.48 o
   8   9   8        6.45        7.50      3.32 o
   9   9   8        0.07       -5.11      5.11 o
  -3  10   8        4.48       -0.88      4.13 o
  -2  10   8       39.46       31.27      2.77 o
  -1  10   8        3.57       -5.67      5.67 o
   0  10   8       13.82        9.70      6.39 o
   1  10   8       10.42        2.47     10.25 o
   2  10   8       23.24       28.70      2.78 o
   3  10   8        3.73        2.85      5.46 o
   4  10   8       98.16       99.89      4.00 o
   5  10   8       62.95       64.39      5.81 o
   6  10   8       16.80       20.09      4.31 o
   7  10   8       28.97       31.07      4.77 o
   8  10   8       17.25       20.69      7.29 o
   9  10   8        7.10        8.00      3.30 o
  -1  11   8        9.50       11.02      1.98 o
   0  11   8        6.02        2.68      5.32 o
   1  11   8       31.12       32.46      4.15 o
   2  11   8       27.85       32.59      4.62 o
   3  11   8        0.01        0.93      4.82 o
   4  11   8        9.47        9.51      2.56 o
   5  11   8      176.26      173.24     11.13 o
   6  11   8       13.15        9.08      3.26 o
   7  11   8        3.26        2.53      6.23 o
   8  11   8        7.87        4.18      6.73 o
   1  12   8        6.63       11.78      3.23 o
   2  12   8        1.71        2.39      4.17 o
   3  12   8        0.52       -2.62      4.41 o
   4  12   8       17.40       16.62      2.31 o
   5  12   8        6.53        3.79      4.27 o
   6  12   8        0.38        3.04      4.73 o
  -5  -8   9       31.25       32.80      2.08 o
  -4  -8   9        0.00       -5.31      6.14 o
  -3  -8   9        1.16        0.39      4.05 o
  -2  -8   9       12.02        8.27      4.64 o
  -1  -8   9        1.06       -0.02      4.28 o
   0  -8   9       10.64        9.41      2.56 o
   1  -8   9        4.36        5.18      3.67 o
  -6  -7   9        2.51        3.72      3.88 o
  -5  -7   9       14.92       15.21      4.70 o
  -4  -7   9       13.80       18.39      4.31 o
  -3  -7   9        1.11       -0.59      3.01 o
  -2  -7   9       11.63       11.33      5.90 o
  -1  -7   9        3.24        0.30      5.11 o
   0  -7   9       31.31       32.27      2.94 o
   1  -7   9       35.12       30.93      2.69 o
   2  -7   9        5.74        3.16      2.58 o
   3  -7   9        5.73        5.60      2.26 o
  -7  -6   9        5.36        3.43      4.16 o
  -6  -6   9       12.39       17.70      4.98 o
  -5  -6   9       10.33        7.74      3.49 o
  -4  -6   9        0.02       -7.65      8.77 o
  -3  -6   9        2.89        7.41      6.23 o
  -2  -6   9        1.24       -5.85      5.85 o
  -1  -6   9        0.01        1.09      5.59 o
   0  -6   9        2.65        0.80      3.50 o
   1  -6   9       18.55       13.01      9.91 o
   2  -6   9       17.37       17.88      3.62 o
   3  -6   9        0.19        2.40      4.69 o
   4  -6   9        9.10       10.22      3.07 o
  -7  -5   9       71.54       73.85      3.36 o
  -6  -5   9        2.52        4.68      5.28 o
  -5  -5   9        0.05       -4.74     13.65 o
  -4  -5   9        0.17       -1.81      7.30 o
  -3  -5   9        2.48        2.86      6.26 o
  -2  -5   9       11.10       14.16      4.56 o
  -1  -5   9        0.15       -1.44     13.31 o
   0  -5   9       98.55       96.78      4.77 o
   1  -5   9       17.33       14.87      2.75 o
   2  -5   9       89.95       85.76      3.78 o
   3  -5   9        2.16        0.25     10.58 o
   4  -5   9       24.52       18.74      6.25 o
   5  -5   9        7.70        9.34      2.00 o
  -8  -4   9       52.39       46.14      3.02 o
  -7  -4   9       21.02       16.84      2.63 o
  -6  -4   9       43.00       42.05      3.03 o
  -5  -4   9       14.02       11.49      2.53 o
  -4  -4   9        2.11       -0.56      6.59 o
  -3  -4   9        0.05        8.60      6.55 o
  -2  -4   9       50.60       48.77      3.54 o
  -1  -4   9        0.05       -6.52      6.52 o
   0  -4   9       51.90       49.91      3.42 o
   1  -4   9       62.24       66.33      3.58 o
   2  -4   9        0.28        1.49      7.51 o
   3  -4   9        7.69        3.51      3.72 o
   4  -4   9        0.26       -2.53      6.10 o
   5  -4   9       24.58       17.82     10.89 o
   6  -4   9        0.03       -1.58      4.28 o
  -8  -3   9        4.59        4.38      3.54 o
  -7  -3   9       11.61       14.15      2.50 o
  -6  -3   9       69.81       75.78      5.66 o
  -5  -3   9       14.76       19.84      2.83 o
  -4  -3   9       40.80       46.59      3.78 o
  -3  -3   9      109.82      110.64      9.30 o
  -2  -3   9       76.90       77.57      3.79 o
  -1  -3   9       37.74       33.53      2.99 o
   0  -3   9      235.85      225.68      9.41 o
   1  -3   9       94.57      102.18      4.67 o
   2  -3   9       79.77       80.98      3.87 o
   3  -3   9        3.33        2.25      6.57 o
   4  -3   9        0.94        4.70      3.33 o
   5  -3   9        0.06        4.13      5.56 o
   6  -3   9        7.13       10.45      2.42 o
   7  -3   9       13.84       15.86      2.15 o
  -8  -2   9        1.79        2.05      4.74 o
  -7  -2   9       24.82       22.55      8.69 o
  -6  -2   9        0.16        4.46      3.22 o
  -5  -2   9       65.95       65.22      3.63 o
  -4  -2   9        0.36        3.96      5.32 o
  -3  -2   9      308.93      301.54      5.87 o
  -2  -2   9       43.05       36.79      3.85 o
  -1  -2   9      272.51      263.63      9.13 o
   0  -2   9       31.41       29.61      2.68 o
   1  -2   9      221.22      226.68      5.74 o
   2  -2   9       56.75       53.92      4.45 o
   3  -2   9        0.23       -0.09      6.57 o
   4  -2   9       10.46        8.31      6.94 o
   5  -2   9        7.07        2.79      7.11 o
   6  -2   9       27.82       15.81      4.13 o
   7  -2   9        9.39        9.05      3.14 o
  -8  -1   9       46.54       43.47      6.19 o
  -7  -1   9        1.36        0.85      3.93 o
  -6  -1   9       48.12       40.35      3.37 o
  -5  -1   9       12.76       17.12      3.67 o
  -4  -1   9      217.86      218.10      5.32 o
  -3  -1   9      141.08      131.19      4.26 o
  -2  -1   9      446.08      416.03      6.42 o
  -1  -1   9        0.07        0.95      4.49 o
   0  -1   9       77.31       81.10      3.31 o
   1  -1   9       66.94       66.54      3.22 o
   2  -1   9       36.30       37.09      2.98 o
   3  -1   9       14.54        6.36      7.07 o
   4  -1   9       31.76       31.15      5.82 o
   5  -1   9        3.98        8.59      3.46 o
   6  -1   9       43.97       46.31      3.50 o
   7  -1   9       18.97       19.93      2.86 o
   8  -1   9       12.02       19.89      2.18 o
  -8   0   9       24.62       23.93      2.40 o
  -7   0   9       24.59       28.22      8.87 o
  -6   0   9       48.97       52.41      3.47 o
  -5   0   9      289.73      314.41      9.94 o
  -4   0   9        1.75       -4.37      6.82 o
  -3   0   9      168.24      162.16     10.14 o
  -2   0   9      539.90      518.54     21.37 o
  -1   0   9       66.14       61.93      3.60 o
   0   0   9        1.02        6.15      5.53 o
   1   0   9       12.37       16.91      4.25 o
   2   0   9      107.73      115.22      4.43 o
   3   0   9       25.71       26.46      7.29 o
   4   0   9      209.84      211.93      5.88 o
   5   0   9       41.54       42.68      3.38 o
   6   0   9      109.64      107.89     10.01 o
   7   0   9       51.61       52.50      5.21 o
   8   0   9       12.83       10.68      3.30 o
  -8   1   9       24.88       24.59      2.63 o
  -7   1   9        6.87        9.90      2.62 o
  -6   1   9       73.56       78.07      3.78 o
  -5   1   9      180.76      179.42     10.56 o
  -4   1   9      119.42      124.22      4.37 o
  -3   1   9        8.79        9.77      6.64 o
  -2   1   9        8.80        6.98      4.22 o
  -1   1   9       97.56       95.40      3.68 o
   0   1   9      115.96      110.91      3.50 o
   1   1   9       19.03       19.98      2.30 o
   2   1   9      272.47      258.07      8.89 o
   3   1   9      128.23      127.64     11.08 o
   4   1   9      209.55      195.87     14.96 o
   5   1   9      106.03       97.96     13.35 o
   6   1   9        3.37       -8.05      8.05 o
   7   1   9       45.99       39.64      9.19 o
   8   1   9       99.78      104.95     18.77 o
   9   1   9        9.44        8.72     10.96 o
  -8   2   9        3.75       -1.68      4.30 o
  -7   2   9       21.29       11.22      6.20 o
  -6   2   9       31.53       31.77      5.16 o
  -5   2   9       88.21       91.93      4.14 o
  -4   2   9       43.27       39.95      3.26 o
  -3   2   9        0.29        0.54      6.46 o
  -2   2   9      141.54      144.60      4.15 o
  -1   2   9       85.04       82.79      4.82 o
   0   2   9       38.15       43.83      8.93 o
   1   2   9      241.36      224.96     10.37 o
   2   2   9       13.83        8.63      5.06 o
   3   2   9       14.18        8.28      3.40 o
   4   2   9       59.82       52.97      5.11 o
   5   2   9      253.08      250.47     10.60 o
   6   2   9        0.02       -1.31      6.65 o
   7   2   9       11.25       12.20      3.78 o
   8   2   9       34.85       37.28     11.37 o
   9   2   9       58.28       47.55     12.92 o
  -7   3   9        9.57       12.87      2.26 o
  -6   3   9        5.48       10.54      3.01 o
  -5   3   9      138.29      140.84      7.92 o
  -4   3   9      113.74      111.05      4.29 o
  -3   3   9        3.18        3.82      3.34 o
  -2   3   9       23.84       21.83      4.40 o
  -1   3   9      441.26      457.60      6.51 o
   0   3   9        3.85        8.17      2.95 o
   1   3   9      192.91      201.38      8.37 o
   2   3   9       13.12        4.42      3.88 o
   3   3   9       22.57       26.30      9.72 o
   4   3   9        5.12        8.56      2.63 o
   5   3   9       88.71       93.71     10.80 o
   6   3   9      240.71      238.71     21.85 o
   7   3   9       15.42       20.85      8.68 o
   8   3   9       52.29       50.43      3.48 o
   9   3   9        5.22        4.59      7.11 o
  -7   4   9        0.35       -0.50      6.48 o
  -6   4   9        0.00        7.86      5.04 o
  -5   4   9       11.79        5.05      3.52 o
  -4   4   9      148.47      145.49      4.66 o
  -3   4   9       29.67       32.40      3.02 o
  -2   4   9       61.46       63.86      3.47 o
  -1   4   9      293.42      284.65      5.48 o
   0   4   9      222.26      208.58      6.91 o
   1   4   9        4.44        6.27      5.39 o
   2   4   9       91.69       91.51      3.51 o
   3   4   9       11.97        6.50      3.48 o
   4   4   9      121.15      123.15      4.20 o
   5   4   9      107.94      117.03      7.89 o
   6   4   9      118.69      128.67      7.34 o
   7   4   9      105.85      110.66      7.50 o
   8   4   9        1.59        2.36      9.71 o
   9   4   9        3.95        2.43      3.47 o
  -6   5   9        1.21        2.54      2.69 o
  -5   5   9        1.06       -6.31      8.25 o
  -4   5   9        0.15       -6.56      6.56 o
  -3   5   9      156.48      160.27      4.85 o
  -2   5   9        0.89        1.58      6.20 o
  -1   5   9       21.53       16.70      2.87 o
   0   5   9        9.83       10.77      3.40 o
   1   5   9       14.52       12.27      2.38 o
   2   5   9      114.96      110.93      5.46 o
   3   5   9        1.84       -5.03      5.91 o
   4   5   9        0.92      -10.87     11.22 o
   5   5   9       99.66       96.51      6.83 o
   6   5   9       79.93       70.83      6.68 o
   7   5   9       10.96       11.71      4.11 o
   8   5   9        1.10        1.60      7.05 o
   9   5   9        9.18       11.37      2.62 o
  10   5   9        0.24        1.31      4.30 o
  -6   6   9        0.31        3.28      4.05 o
  -5   6   9       23.65       25.98      3.19 o
  -4   6   9       35.57       33.12      3.62 o
  -3   6   9       13.03       13.32      2.91 o
  -2   6   9        6.68        4.30      3.43 o
  -1   6   9       64.14       61.37      3.50 o
   0   6   9        8.67        4.44      3.56 o
   1   6   9      204.94      213.84      9.89 o
   2   6   9      160.90      164.08      4.46 o
   3   6   9      159.98      160.66      4.65 o
   4   6   9      112.50      112.22      5.76 o
   5   6   9      134.66      142.43     12.83 o
   6   6   9       23.41       29.72     13.63 o
   7   6   9        5.52        6.96      7.68 o
   8   6   9       38.60       34.22      3.41 o
   9   6   9        1.71       -1.32      5.97 o
  10   6   9        8.96        7.98      5.25 o
  -5   7   9        4.49        3.14      4.35 o
  -4   7   9       50.79       49.20      3.32 o
  -3   7   9        6.77       10.44      2.39 o
  -2   7   9        0.60       -6.56      6.56 o
  -1   7   9       23.66       33.04      3.16 o
   0   7   9       52.67       60.36      5.55 o
   1   7   9       41.95       50.39      3.27 o
   2   7   9       51.02       55.61      3.51 o
   3   7   9      252.44      246.61      5.73 o
   4   7   9        1.08       -1.07      6.20 o
   5   7   9       49.42       47.12      3.56 o
   6   7   9       38.17       43.72      5.88 o
   7   7   9        0.32       -2.37      6.92 o
   8   7   9        1.13        7.05      5.63 o
   9   7   9        7.58        6.48      7.09 o
  -4   8   9        6.27        6.57      5.22 o
  -3   8   9        9.92       10.36      3.99 o
  -2   8   9        3.52        7.44      5.46 o
  -1   8   9        7.04        7.73      2.69 o
   0   8   9       44.78       40.63      3.21 o
   1   8   9       36.20       44.70      3.21 o
   2   8   9       20.39       18.86      2.86 o
   3   8   9        1.16        1.92      6.26 o
   4   8   9       48.03       46.76      3.49 o
   5   8   9        3.58        8.64      3.18 o
   6   8   9       36.90       35.30      3.28 o
   7   8   9        4.07       -1.08      6.41 o
   8   8   9       27.46       29.80      3.19 o
   9   8   9       11.10        8.41      5.64 o
  -3   9   9       10.54       14.42      2.82 o
  -2   9   9       11.37        9.37      3.24 o
  -1   9   9       13.45       11.88      3.44 o
   0   9   9        3.21       -6.26      6.26 o
   1   9   9        0.02        7.39      5.05 o
   2   9   9       29.04       35.03      3.13 o
   3   9   9       25.34       31.53      3.12 o
   4   9   9        9.83        6.97      4.77 o
   5   9   9        3.36        8.60      6.49 o
   6   9   9        2.83        5.00      5.96 o
   7   9   9        0.96        7.42      5.15 o
   8   9   9       51.15       51.69      4.28 o
   9   9   9        9.37        8.01      3.73 o
  -2  10   9       13.40       15.65      2.49 o
  -1  10   9       49.66       56.95      3.11 o
   0  10   9        3.27        2.58      2.93 o
   1  10   9        2.00       -1.01      5.67 o
   2  10   9       56.89       55.86      5.03 o
   3  10   9       27.69       27.33      2.83 o
   4  10   9        4.71       -6.18      6.18 o
   5  10   9       53.61       53.66      5.71 o
   6  10   9        4.60        4.59      6.53 o
   7  10   9        1.61        5.12      4.90 o
   8  10   9       10.15        6.20      5.02 o
  -1  11   9        0.07       -3.39      3.70 o
   0  11   9        0.02        3.91      4.20 o
   1  11   9        0.55       -4.26      5.01 o
   2  11   9        6.45        9.54      2.22 o
   3  11   9       27.73       34.97      2.88 o
   4  11   9        4.41        8.10      2.83 o
   5  11   9       64.52       66.60      7.22 o
   6  11   9        7.52        9.24      2.99 o
   7  11   9        0.04        4.54      4.25 o
   1  12   9        6.47        6.14      3.90 o
   2  12   9        8.46        4.99      4.32 o
   3  12   9       47.37       49.58      2.71 o
   4  12   9        2.35        0.69      3.93 o
   5  12   9       14.72       14.51      2.11 o
   6  12   9       15.75       16.41      4.56 o
  -5  -7  10       27.96       27.30      2.16 o
  -4  -7  10        0.29       -0.67      4.29 o
  -3  -7  10        1.78       -2.19      4.14 o
  -2  -7  10        0.37        0.44      2.46 o
  -1  -7  10       25.67       24.95      2.49 o
   0  -7  10       26.43       27.75      4.72 o
   1  -7  10        0.37        0.45      3.67 o
  -6  -6  10        6.31       11.36      2.43 o
  -5  -6  10       41.44       41.92      2.64 o
  -4  -6  10       59.64       70.91      3.20 o
  -3  -6  10       11.64        6.08      5.63 o
  -2  -6  10        1.66        7.11      4.72 o
  -1  -6  10       10.55       14.99      3.17 o
   0  -6  10       42.34       51.85      3.89 o
   1  -6  10        5.17        8.60      2.11 o
   2  -6  10       11.51        0.71      5.98 o
   3  -6  10        9.64       12.01      1.92 o
  -7  -5  10       31.55       32.94      2.26 o
  -6  -5  10       51.31       50.85      2.91 o
  -5  -5  10       92.86       84.02      4.48 o
  -4  -5  10      180.39      178.28     11.80 o
  -3  -5  10        2.71        1.18      6.59 o
  -2  -5  10       19.12       15.54      5.57 o
  -1  -5  10        1.73       -1.42      6.53 o
   0  -5  10        2.26       -2.82      5.58 o
   1  -5  10       60.62       70.91      8.66 o
   2  -5  10       23.80       22.43      2.80 o
   3  -5  10        2.10        3.13      4.42 o
   4  -5  10        4.60        6.22     10.13 o
  -7  -4  10       29.73       27.90      2.36 o
  -6  -4  10       15.60       12.73      3.19 o
  -5  -4  10        2.58        3.54      4.92 o
  -4  -4  10       16.70        9.78      6.89 o
  -3  -4  10       53.23       52.67      3.44 o
  -2  -4  10        0.00       -6.19      6.19 o
  -1  -4  10        2.45        5.14      3.19 o
   0  -4  10        5.55        7.29      3.69 o
   1  -4  10        1.18        4.00      6.16 o
   2  -4  10       21.45       28.91      2.74 o
   3  -4  10        4.14        9.05      2.41 o
   4  -4  10        4.75        7.56      5.66 o
   5  -4  10        1.74        0.50      7.90 o
  -7  -3  10       28.22       24.08      2.59 o
  -6  -3  10       32.00       30.86     10.81 o
  -5  -3  10       27.35       26.41      2.83 o
  -4  -3  10       22.11       14.24      6.16 o
  -3  -3  10      311.44      305.32     13.79 o
  -2  -3  10       57.45       56.12      3.49 o
  -1  -3  10      409.89      407.95     21.84 o
   0  -3  10       35.81       38.52      3.18 o
   1  -3  10      228.02      222.88      5.43 o
   2  -3  10       21.00       18.84      3.95 o
   3  -3  10       77.59       75.18      3.62 o
   4  -3  10        0.17        0.17      6.21 o
   5  -3  10        9.87        7.74      5.86 o
   6  -3  10        3.47        5.10      4.57 o
  -8  -2  10        2.12        1.79      3.49 o
  -7  -2  10       42.10       42.02      2.92 o
  -6  -2  10       19.18       18.45      2.91 o
  -5  -2  10        0.01       -7.13      9.30 o
  -4  -2  10        3.98       -1.87      9.58 o
  -3  -2  10      126.42      132.48      4.43 o
  -2  -2  10      279.23      277.85      8.46 o
  -1  -2  10       90.95       90.89      3.74 o
   0  -2  10      137.31      143.84      4.46 o
   1  -2  10       28.05       17.53      2.77 o
   2  -2  10        3.51        3.25      8.33 o
   3  -2  10        9.63        2.14      9.18 o
   4  -2  10       68.15       65.76      3.75 o
   5  -2  10        0.36       -2.39      5.08 o
   6  -2  10       58.58       57.05     13.79 o
   7  -2  10        1.94        5.33      4.17 o
  -8  -1  10       80.22       82.50      2.91 o
  -7  -1  10       55.64       48.43      3.22 o
  -6  -1  10        3.22       -5.01      5.41 o
  -5  -1  10        1.17        5.01      6.02 o
  -4  -1  10       17.93        7.07      3.70 o
  -3  -1  10       40.27       43.95      3.13 o
  -2  -1  10       25.89       29.69      2.94 o
  -1  -1  10       31.74       29.81      2.80 o
   0  -1  10        3.11        7.64      3.39 o
   1  -1  10       19.72       28.01     10.06 o
   2  -1  10       12.53        5.71      7.03 o
   3  -1  10       42.03       31.14     12.71 o
   4  -1  10       86.81       83.53      6.21 o
   5  -1  10       20.83       28.32      2.91 o
   6  -1  10       76.03       78.10      5.63 o
   7  -1  10       13.42        6.49      6.29 o
  -7   0  10        9.83        8.72      5.47 o
  -6   0  10       13.37       12.41      3.09 o
  -5   0  10       70.81       77.62      7.33 o
  -4   0  10       21.48       20.36      4.87 o
  -3   0  10       25.07       36.71      3.02 o
  -2   0  10        0.35       -0.63      5.85 o
  -1   0  10       56.34       57.05      3.37 o
   0   0  10        3.26        8.19      6.19 o
   1   0  10        1.10        0.01      6.20 o
   2   0  10       30.81       22.78      2.86 o
   3   0  10       97.36      102.67     11.14 o
   4   0  10       21.14       26.44      2.92 o
   5   0  10        2.29        1.89     10.28 o
   6   0  10       11.11       11.28      3.51 o
   7   0  10       35.66       37.09     14.54 o
   8   0  10       25.30       22.87      2.97 o
  -7   1  10        2.87       -4.90      4.90 o
  -6   1  10      231.98      232.73      5.80 o
  -5   1  10        0.00       -3.32     10.06 o
  -4   1  10      227.78      229.92      5.55 o
  -3   1  10       30.68       29.98      3.14 o
  -2   1  10      533.54      519.50     24.01 o
  -1   1  10       81.48       73.11      4.90 o
   0   1  10       72.04       68.79      3.36 o
   1   1  10        0.30       -9.67     12.76 o
   2   1  10       58.53       56.77      3.14 o
   3   1  10        9.38        2.36      6.95 o
   4   1  10      117.46      115.36      8.95 o
   5   1  10        6.02        0.43      3.53 o
   6   1  10        0.10        8.97      5.69 o
   7   1  10       88.88       83.42      4.13 o
   8   1  10        1.75        4.73      5.01 o
  -7   2  10        0.31       -0.70      4.78 o
  -6   2  10       22.59       21.49      6.76 o
  -5   2  10        1.00        6.38      5.30 o
  -4   2  10       71.03       67.68      3.82 o
  -3   2  10       24.41       28.27      2.88 o
  -2   2  10      155.34      151.28      4.48 o
  -1   2  10       23.18       31.33      7.17 o
   0   2  10       10.67        6.74      3.29 o
   1   2  10      263.49      269.43      5.41 o
   2   2  10       35.17       40.26      4.35 o
   3   2  10      202.62      180.05      5.06 o
   4   2  10      101.77       97.44      9.77 o
   5   2  10        3.04        7.54      6.12 o
   6   2  10       23.34       28.29     14.31 o
   7   2  10        6.60        4.15      7.03 o
   8   2  10       27.76       22.02      8.88 o
   9   2  10        5.36        1.84      4.21 o
  -7   3  10        0.91       -4.33      4.33 o
  -6   3  10       15.18       22.15      2.59 o
  -5   3  10       27.40       24.38      2.84 o
  -4   3  10      100.77      103.64      4.30 o
  -3   3  10       52.35       55.46      3.49 o
  -2   3  10        2.24       10.76      3.32 o
  -1   3  10      250.24      231.81      9.60 o
   0   3  10      430.93      429.64     25.05 o
   1   3  10       91.37       96.51      3.68 o
   2   3  10      319.81      323.64     10.56 o
   3   3  10      425.68      437.94     33.23 o
   4   3  10      184.86      179.13      4.97 o
   5   3  10       74.95       82.42      5.79 o
   6   3  10       29.01       30.35      4.83 o
   7   3  10       31.80       21.95      6.33 o
   8   3  10        0.24       -0.47      8.57 o
   9   3  10        4.41        1.62      5.00 o
  -6   4  10       11.52       21.29      7.15 o
  -5   4  10        1.84       -4.01      5.71 o
  -4   4  10        9.74       13.27      4.11 o
  -3   4  10       68.48       66.37      7.61 o
  -2   4  10       40.71       43.31      3.81 o
  -1   4  10      234.94      210.51      7.15 o
   0   4  10       10.97        3.23      3.57 o
   1   4  10      158.35      168.13      4.64 o
   2   4  10        0.56        3.12      5.69 o
   3   4  10        0.14        5.91      5.81 o
   4   4  10        2.17        4.99      6.50 o
   5   4  10        0.15       -0.64      7.01 o
   6   4  10        9.20        1.23      8.00 o
   7   4  10       70.54       72.06     12.58 o
   8   4  10       62.17       67.33     15.58 o
   9   4  10       15.54       11.94      6.24 o
  -6   5  10        5.15        0.36      5.17 o
  -5   5  10       71.18       68.02      3.78 o
  -4   5  10        0.27       -1.59      5.97 o
  -3   5  10       10.63        8.01      8.51 o
  -2   5  10       77.93       79.31      3.79 o
  -1   5  10        0.19        6.41      5.75 o
   0   5  10      374.26      386.38     21.57 o
   1   5  10       44.50       45.59      6.09 o
   2   5  10       11.12        5.97      6.72 o
   3   5  10       13.89       11.46      3.72 o
   4   5  10       50.29       49.30      3.55 o
   5   5  10        0.04        7.93      3.68 o
   6   5  10      204.66      203.79     19.24 o
   7   5  10       50.88       60.27      6.49 o
   8   5  10       54.94       54.31      6.59 o
   9   5  10       45.58       39.28      6.49 o
  -5   6  10        0.32        4.12      4.03 o
  -4   6  10       40.30       36.67     15.29 o
  -3   6  10        6.38        0.54      5.63 o
  -2   6  10       39.76       33.60      3.74 o
  -1   6  10        5.32       -1.45      7.28 o
   0   6  10      492.43      472.60      9.83 o
   1   6  10       16.17        9.99      6.65 o
   2   6  10        0.04        0.95      9.10 o
   3   6  10       38.83       43.06      5.91 o
   4   6  10       38.29       41.17      3.35 o
   5   6  10        0.41        7.07      3.52 o
   6   6  10       95.15      103.69      8.83 o
   7   6  10      183.35      179.88      6.64 o
   8   6  10       35.64       38.09      5.24 o
   9   6  10       22.42       19.68      4.90 o
  -5   7  10       10.59        9.51      2.29 o
  -4   7  10       23.88       28.42      3.43 o
  -3   7  10       56.71       56.30      3.57 o
  -2   7  10       30.10       33.10      3.34 o
  -1   7  10        3.12       -0.25      3.49 o
   0   7  10       40.15       42.83      3.86 o
   1   7  10       24.87       32.65      5.17 o
   2   7  10        2.49       -5.22      6.72 o
   3   7  10        4.83       -5.53      6.34 o
   4   7  10        1.55       -7.22      7.22 o
   5   7  10      119.89      118.64      4.59 o
   6   7  10       42.54       36.49      4.39 o
   7   7  10      105.53      102.48      4.14 o
   8   7  10        5.19        1.75      3.58 o
   9   7  10        6.84        5.59      4.87 o
  -4   8  10        0.62       -1.75      3.83 o
  -3   8  10       45.99       54.78      3.17 o
  -2   8  10        7.65       -2.56      5.54 o
  -1   8  10        0.01        2.45      3.55 o
   0   8  10        0.14       -4.59      5.56 o
   1   8  10        0.64        1.47      5.59 o
   2   8  10       32.41       32.88      7.94 o
   3   8  10        3.96       10.91      4.85 o
   4   8  10        0.84       -6.65      6.65 o
   5   8  10        3.96        7.24      3.31 o
   6   8  10        8.40        8.72      6.04 o
   7   8  10       88.76       87.87      6.89 o
   8   8  10        1.72        2.36      5.08 o
   9   8  10        0.94        1.97      3.76 o
  -3   9  10       27.43       25.12      2.18 o
  -2   9  10       14.53       15.02      2.39 o
  -1   9  10        0.02        0.96      5.32 o
   0   9  10       10.16       11.26      3.28 o
   1   9  10       13.78       15.88      2.46 o
   2   9  10        0.07       -2.32      7.84 o
   3   9  10       44.69       42.98      7.07 o
   4   9  10       74.57       73.55      3.72 o
   5   9  10       49.48       43.49      3.34 o
   6   9  10       15.24       17.88      2.76 o
   7   9  10       12.66        3.73      5.94 o
   8   9  10       28.79       24.68      4.30 o
  -2  10  10       13.86       16.42      1.97 o
  -1  10  10       19.27       19.79      2.32 o
   0  10  10        6.72        2.41      3.06 o
   1  10  10       74.30       71.41      3.60 o
   2  10  10        8.99       -1.12      9.48 o
   3  10  10       10.24       14.69      2.65 o
   4  10  10       55.57       54.21      3.67 o
   5  10  10        1.85        1.14      4.48 o
   6  10  10        4.40        4.97      5.04 o
   7  10  10        5.84       -0.74      5.21 o
   8  10  10       51.46       50.98      6.48 o
   0  11  10        6.89       11.91      1.94 o
   1  11  10        7.09        8.39      2.52 o
   2  11  10        1.93        1.09      2.72 o
   3  11  10        8.94       10.92      2.25 o
   4  11  10       35.97       35.45      3.43 o
   5  11  10        0.43       -3.34      5.06 o
   6  11  10        1.47       -0.05      4.27 o
   7  11  10        3.38        1.24      5.14 o
   3  12  10        5.40        4.08      4.22 o
   4  12  10       13.82       17.49      4.38 o
  -2  -7  11        6.35        8.18      2.80 o
  -1  -7  11       15.84       14.05      1.85 o
  -5  -6  11       22.12       18.65      4.16 o
  -4  -6  11        0.10        0.28      7.27 o
  -3  -6  11        0.03        1.08      4.17 o
  -2  -6  11       14.51       17.56      4.44 o
  -1  -6  11        0.56       -4.93      4.93 o
   0  -6  11        4.07       -2.48      4.61 o
   1  -6  11        1.91       -4.56      4.56 o
   2  -6  11        0.38       -2.76      4.52 o
  -6  -5  11        7.99        6.22      4.27 o
  -5  -5  11       16.69       17.32      2.30 o
  -4  -5  11       33.41       34.27      4.96 o
  -3  -5  11        0.34        3.40      4.70 o
  -2  -5  11        4.60        8.19      7.40 o
  -1  -5  11        1.91        3.94      9.82 o
   0  -5  11        0.22       -5.01      5.83 o
   1  -5  11       57.98       60.69      3.25 o
   2  -5  11        1.88        3.91      4.08 o
   3  -5  11        0.11       -3.26      5.36 o
  -6  -4  11        3.59        3.12      2.56 o
  -5  -4  11       48.17       45.55      3.09 o
  -4  -4  11        2.16        3.75      3.97 o
  -3  -4  11       17.31       13.42      4.06 o
  -2  -4  11        0.91        0.46      5.60 o
  -1  -4  11       25.64       22.46      2.75 o
   0  -4  11       24.33       29.07      3.18 o
   1  -4  11       12.27       16.35      3.25 o
   2  -4  11        1.22        5.83      4.76 o
   3  -4  11       21.23       24.84      2.67 o
   4  -4  11        0.97        3.42      2.42 o
  -7  -3  11        0.29       -3.28      3.57 o
  -6  -3  11       12.25       14.46      2.15 o
  -5  -3  11       28.66       27.12      3.98 o
  -4  -3  11       21.39        9.65      6.86 o
  -3  -3  11        3.86        3.17      6.22 o
  -2  -3  11        2.32        4.56      7.81 o
  -1  -3  11       34.72       32.26      3.05 o
   0  -3  11       42.66       42.20      3.24 o
   1  -3  11        6.73        6.78      5.65 o
   2  -3  11      260.25      252.35     14.68 o
   3  -3  11       16.37       14.92      3.39 o
   4  -3  11       62.06       72.17      5.41 o
   5  -3  11        6.21        9.44      2.07 o
  -7  -2  11        2.13        1.08      4.30 o
  -6  -2  11       10.51       14.84      2.41 o
  -5  -2  11        0.72       -4.77      5.42 o
  -4  -2  11        0.81        5.83      5.70 o
  -3  -2  11        7.84        6.01      3.40 o
  -2  -2  11       72.75       73.54      3.67 o
  -1  -2  11       89.69       81.17      3.79 o
   0  -2  11       21.17       10.08      7.17 o
   1  -2  11      341.53      328.33      6.79 o
   2  -2  11       10.70       14.36      3.72 o
   3  -2  11        4.87       -6.55      6.55 o
   4  -2  11       11.24       15.90      3.33 o
   5  -2  11       21.59       20.69      2.59 o
   6  -2  11        9.23        3.03      4.88 o
  -7  -1  11        5.81        2.91      4.31 o
  -6  -1  11        9.60        2.63      9.19 o
  -5  -1  11        5.72        6.98      4.79 o
  -4  -1  11        9.77        7.78      6.65 o
  -3  -1  11       11.70        0.13      7.24 o
  -2  -1  11       50.84       57.60      4.83 o
  -1  -1  11        4.00        7.32      7.10 o
   0  -1  11        0.01        2.36      5.76 o
   1  -1  11        3.06       -7.03      7.03 o
   2  -1  11        4.48        5.10      6.87 o
   3  -1  11       60.41       61.88      3.51 o
   4  -1  11        4.21       -5.46      7.00 o
   5  -1  11       52.07       52.37      9.49 o
   6  -1  11        5.36        1.01      5.29 o
   7  -1  11       30.26       29.15      4.05 o
  -7   0  11       22.47       11.58      2.74 o
  -6   0  11       62.04       65.90      4.43 o
  -5   0  11       14.72        5.67      5.91 o
  -4   0  11       11.64        6.07      7.02 o
  -3   0  11       21.46       20.89      2.78 o
  -2   0  11       55.62       57.46      9.04 o
  -1   0  11      112.12      119.77      6.58 o
   0   0  11       78.10       79.99      3.73 o
   1   0  11        6.75        7.05      3.53 o
   2   0  11       25.35       31.65      4.06 o
   3   0  11       22.02       27.33      4.58 o
   4   0  11       33.50       30.72      3.60 o
   5   0  11       31.06       33.02      5.44 o
   6   0  11       35.80       36.86      6.87 o
   7   0  11      141.41      133.61     17.67 o
  -7   1  11        0.03        1.72      3.73 o
  -6   1  11       10.93        8.83      3.73 o
  -5   1  11       25.16       26.65      2.79 o
  -4   1  11      209.32      222.39      5.51 o
  -3   1  11       14.56        5.70      8.14 o
  -2   1  11      492.78      478.16     18.91 o
  -1   1  11      189.68      197.30      5.11 o
   0   1  11       11.87        3.92     13.68 o
   1   1  11       24.50       26.24      2.90 o
   2   1  11        0.15        5.01      6.16 o
   3   1  11      225.79      239.67      5.58 o
   4   1  11       45.88       47.64      3.38 o
   5   1  11       56.57       60.83      5.22 o
   6   1  11        0.32        3.10      5.78 o
   7   1  11        1.33        1.25      5.40 o
   8   1  11       24.18       10.05      2.71 o
  -6   2  11        0.28       -4.43      4.43 o
  -5   2  11      207.23      202.82      5.53 o
  -4   2  11       26.69       19.38      2.89 o
  -3   2  11       99.71      101.91     10.84 o
  -2   2  11      351.06      353.06     10.21 o
  -1   2  11       21.57       25.47      8.30 o
   0   2  11       64.06       60.63      5.62 o
   1   2  11        0.17        2.17      5.75 o
   2   2  11        8.89        8.95      3.50 o
   3   2  11        6.09        9.18      6.41 o
   4   2  11        2.33        1.00     10.94 o
   5   2  11       41.23       43.62      7.75 o
   6   2  11        0.25        0.48      6.00 o
   7   2  11        1.48        1.34      5.49 o
   8   2  11        0.05        4.97      4.65 o
  -6   3  11        0.10        3.50      3.91 o
  -5   3  11      126.67      121.38      4.42 o
  -4   3  11        7.89        7.41      3.30 o
  -3   3  11       11.68        7.76      6.35 o
  -2   3  11       17.37       21.29      2.79 o
  -1   3  11        4.10        9.90      2.49 o
   0   3  11      698.23      718.56      9.64 o
   1   3  11       20.71       23.33      5.32 o
   2   3  11      332.65      352.01     11.46 o
   3   3  11        3.56        8.07      6.78 o
   4   3  11       47.87       45.95      4.45 o
   5   3  11       72.70       70.43      8.36 o
   6   3  11        0.02       -1.81      7.02 o
   7   3  11       15.83        5.92      6.69 o
   8   3  11        4.05       -1.98      5.23 o
  -6   4  11        1.74        0.25      4.36 o
  -5   4  11        2.36       -2.09      5.05 o
  -4   4  11       70.45       68.72      4.31 o
  -3   4  11       13.66       21.11      2.56 o
  -2   4  11        0.17       -4.17     10.65 o
  -1   4  11       28.96       29.86      3.09 o
   0   4  11      720.75      720.97     17.42 o
   1   4  11       31.22       25.69      9.09 o
   2   4  11      266.29      277.78     11.90 o
   3   4  11       90.07       83.78      9.94 o
   4   4  11      280.67      274.64     11.67 o
   5   4  11        0.59       -1.82     12.26 o
   6   4  11       67.21       72.39     10.15 o
   7   4  11      113.93      109.83      8.99 o
   8   4  11       20.97       26.50      9.28 o
  -5   5  11       25.19       24.47      2.53 o
  -4   5  11        6.73        7.09      2.44 o
  -3   5  11        0.36       -5.99      5.99 o
  -2   5  11        0.76        7.60      3.21 o
  -1   5  11       11.31       10.83      3.55 o
   0   5  11       11.80        8.23      6.09 o
   1   5  11        2.55       -7.42      9.22 o
   2   5  11       31.79       30.54      4.13 o
   3   5  11        5.37        6.37      5.17 o
   4   5  11       27.39       29.81      3.20 o
   5   5  11        1.06       -7.05      7.05 o
   6   5  11      162.81      164.15     25.55 o
   7   5  11       42.38       45.68      6.83 o
   8   5  11      112.21      106.68     15.79 o
   9   5  11       49.33       47.39      5.33 o
  -5   6  11       13.49       12.64      1.89 o
  -4   6  11        0.34        0.04      4.67 o
  -3   6  11        1.05       -0.27      5.07 o
  -2   6  11        1.14       -5.95      5.95 o
  -1   6  11        9.13        2.04      8.12 o
   0   6  11       87.21       90.33      3.88 o
   1   6  11        7.50        1.78      7.56 o
   2   6  11        7.51        8.29      7.10 o
   3   6  11       24.77       29.68      3.66 o
   4   6  11        4.63        6.51      7.94 o
   5   6  11       86.21       92.24      4.08 o
   6   6  11       59.56       63.20      3.70 o
   7   6  11        4.47        7.81      6.10 o
   8   6  11        1.12        6.27      5.11 o
   9   6  11        6.93       12.46      3.42 o
  -4   7  11        0.29        0.97      3.47 o
  -3   7  11       85.15       73.56      3.51 o
  -2   7  11        0.19       -1.49      5.73 o
  -1   7  11       60.62       58.17      3.28 o
   0   7  11        2.26        3.97     11.73 o
   1   7  11       72.50       70.83      3.81 o
   2   7  11        5.17        8.88      4.66 o
   3   7  11        1.79        8.40      6.20 o
   4   7  11      131.80      138.03     10.08 o
   5   7  11       61.80       54.25      5.48 o
   6   7  11       54.57       63.26      5.92 o
   7   7  11        1.02        9.41      3.02 o
   8   7  11       11.75        9.12      3.77 o
  -3   8  11        0.04       -4.13      4.13 o
  -2   8  11        9.24        9.06      6.10 o
  -1   8  11       15.44        8.99      6.13 o
   0   8  11       46.09       45.37      3.81 o
   1   8  11       47.46       43.86      3.40 o
   2   8  11        1.87        2.21      3.22 o
   3   8  11        9.80        8.30      4.94 o
   4   8  11        0.04       -6.77      6.77 o
   5   8  11        3.68       -6.78      6.78 o
   6   8  11       17.62       18.27      3.90 o
   7   8  11        5.05        3.19      5.72 o
   8   8  11        0.56        5.89      2.57 o
  -2   9  11        0.09       -0.16      2.55 o
  -1   9  11       11.92       13.33      3.18 o
   0   9  11        1.14        1.05      5.51 o
   1   9  11       32.84       31.56      3.10 o
   2   9  11       16.58       14.74      2.72 o
   3   9  11       55.73       53.45      3.26 o
   4   9  11        3.48       -6.41      6.41 o
   5   9  11       22.53       20.10      8.77 o
   6   9  11       21.66       28.60      2.77 o
   7   9  11        4.78        0.91      2.76 o
   8   9  11       25.28       23.40      4.14 o
  -1  10  11        3.35        4.73      3.49 o
   0  10  11       21.96       20.97      2.21 o
   1  10  11       22.27       19.30      2.52 o
   2  10  11       36.21       32.94      2.98 o
   3  10  11       23.08       27.59      3.71 o
   4  10  11        1.41        7.30      4.20 o
   5  10  11        4.77        3.59      5.09 o
   6  10  11        0.91       -6.80      7.63 o
   7  10  11        1.40       -1.69      4.35 o
   1  11  11        4.19        2.43      3.80 o
   2  11  11       20.65       23.32      3.71 o
   3  11  11       32.70       34.30      2.56 o
   4  11  11        0.51       -0.66      3.74 o
   5  11  11        1.79       -0.04      2.28 o
  -2  -6  12        0.28        0.93      5.61 o
  -1  -6  12       17.39       19.23      2.11 o
  -4  -5  12       19.55       17.95      3.85 o
  -3  -5  12        4.28        6.23      4.55 o
  -2  -5  12        0.25       -1.11      4.10 o
  -1  -5  12       15.35       12.45      2.21 o
   0  -5  12       42.62       48.17      3.73 o
   1  -5  12       11.33       14.39      2.00 o
   2  -5  12       13.23       17.07      5.00 o
  -5  -4  12        0.92        3.83      2.13 o
  -4  -4  12       22.91       16.88      7.60 o
  -3  -4  12       23.69       21.10      2.58 o
  -2  -4  12        0.11        3.66      3.99 o
  -1  -4  12       25.09       26.90      2.72 o
   0  -4  12       14.49       15.75      2.43 o
   1  -4  12       12.82       12.01      4.63 o
   2  -4  12       19.86       20.15      4.11 o
   3  -4  12       22.79       21.75      5.65 o
  -6  -3  12       54.05       52.83      3.04 o
  -5  -3  12       23.99       19.27      2.43 o
  -4  -3  12       99.22       98.72      3.72 o
  -3  -3  12       43.73       41.97      3.16 o
  -2  -3  12        3.17        1.08     12.89 o
  -1  -3  12       62.15       56.70      3.19 o
   0  -3  12       11.99       10.26      6.32 o
   1  -3  12       41.78       41.93      4.04 o
   2  -3  12       78.93       83.64      6.47 o
   3  -3  12       19.85       15.90      3.24 o
   4  -3  12        4.64        4.59      4.45 o
  -6  -2  12        0.02        2.05      2.27 o
  -5  -2  12       14.25        4.31      7.85 o
  -4  -2  12       27.68       31.20      2.79 o
  -3  -2  12       93.39       94.15      3.63 o
  -2  -2  12       19.66       22.07      2.57 o
  -1  -2  12        9.02        5.74      5.71 o
   0  -2  12       67.64       64.60      4.59 o
   1  -2  12       54.65       49.48      3.33 o
   2  -2  12        0.15        0.93      5.25 o
   3  -2  12       41.67       43.74      3.12 o
   4  -2  12       32.03       31.40      2.78 o
   5  -2  12        4.11        6.24      2.54 o
  -6  -1  12        1.05        0.55      3.98 o
  -5  -1  12        2.75        4.38      4.30 o
  -4  -1  12        1.41        4.67      2.31 o
  -3  -1  12       42.13       42.75      3.54 o
  -2  -1  12       84.12       74.47      3.61 o
  -1  -1  12        8.50       14.16      5.39 o
   0  -1  12       11.32        9.87      3.49 o
   1  -1  12        0.28       -2.07      6.72 o
   2  -1  12        0.11        1.18      8.80 o
   3  -1  12       35.33       39.00      3.10 o
   4  -1  12        0.70        2.55      5.24 o
   5  -1  12        1.65        5.49      4.75 o
   6  -1  12        4.82       -0.33      4.44 o
  -6   0  12       35.24       33.55      2.49 o
  -5   0  12        1.28        3.68      2.82 o
  -4   0  12        5.31        5.65      4.39 o
  -3   0  12        0.89        9.65      5.40 o
  -2   0  12      158.07      142.10      6.15 o
  -1   0  12       13.42        8.36      7.00 o
   0   0  12       26.08       30.49      3.05 o
   1   0  12        2.58        5.16      3.12 o
   2   0  12        7.24        7.37      6.06 o
   3   0  12       15.54       18.91      7.33 o
   4   0  12       14.87       10.41      6.89 o
   5   0  12       22.59       19.66      4.23 o
   6   0  12       78.35       69.71      6.33 o
   7   0  12       27.48       28.57      2.54 o
  -6   1  12        2.54        2.50      2.35 o
  -5   1  12        1.80       -4.82      4.82 o
  -4   1  12        7.65       11.72      2.34 o
  -3   1  12        1.80       -0.01      5.34 o
  -2   1  12        0.44        2.28      5.32 o
  -1   1  12        7.12       -7.37      7.37 o
   0   1  12        4.56        3.87      3.37 o
   1   1  12        2.92        1.16      6.76 o
   2   1  12        1.10        4.40      5.76 o
   3   1  12       70.26       72.23     14.21 o
   4   1  12       50.36       53.69      3.42 o
   5   1  12        1.22        3.98      6.05 o
   6   1  12       25.73       24.84      2.82 o
   7   1  12        6.04        6.00      4.46 o
  -6   2  12        9.73        6.03      4.59 o
  -5   2  12       13.23       16.30      2.23 o
  -4   2  12        8.22        5.14      5.89 o
  -3   2  12       50.44       53.05      3.28 o
  -2   2  12       37.45       35.32      5.46 o
  -1   2  12       11.45       10.53      3.58 o
   0   2  12      131.31      146.63      5.27 o
   1   2  12        0.56        1.00      4.90 o
   2   2  12       43.45       46.57      3.20 o
   3   2  12       23.15       25.49      3.06 o
   4   2  12       42.24       46.91      3.22 o
   5   2  12        3.50        6.86      5.64 o
   6   2  12       20.91       24.29      2.98 o
   7   2  12        4.46        4.94      4.82 o
  -5   3  12       27.64       26.03      2.41 o
  -4   3  12        0.02       -4.07      8.44 o
  -3   3  12      119.72      109.46      4.19 o
  -2   3  12       40.34       32.25      2.95 o
  -1   3  12       82.21       77.60      3.77 o
   0   3  12        2.39        5.03      3.05 o
   1   3  12       26.93       21.35      2.88 o
   2   3  12        7.71        0.84      6.91 o
   3   3  12        7.84        6.00      6.42 o
   4   3  12       51.60       54.31      3.80 o
   5   3  12        0.93        8.13      6.14 o
   6   3  12        0.21        2.25      6.19 o
   7   3  12        9.52        0.73      6.25 o
   8   3  12        0.12       -4.07      4.07 o
  -5   4  12        8.18        9.42      2.04 o
  -4   4  12        8.33        2.79      3.36 o
  -3   4  12        7.01        3.55      3.13 o
  -2   4  12        2.19       -3.17      7.77 o
  -1   4  12        4.33        0.22      5.77 o
   0   4  12       32.08       27.74      2.99 o
   1   4  12       70.27       65.53      8.17 o
   2   4  12       64.63       63.99      6.76 o
   3   4  12      140.72      132.62      7.78 o
   4   4  12      253.70      268.01     17.06 o
   5   4  12        1.60        2.34      6.51 o
   6   4  12       24.37       31.04      3.71 o
   7   4  12       88.27       91.12     12.21 o
   8   4  12        8.07        4.28      2.46 o
  -5   5  12        0.09       -2.64      3.57 o
  -4   5  12        7.07        3.15      5.01 o
  -3   5  12        2.43       -1.29      5.49 o
  -2   5  12        1.41       -3.80      6.38 o
  -1   5  12       65.39       60.99      3.45 o
   0   5  12       39.49       41.85      3.21 o
   1   5  12       72.48       69.33      3.79 o
   2   5  12       10.23        5.11      3.40 o
   3   5  12      230.58      233.10      9.39 o
   4   5  12        0.06       -2.85      6.44 o
   5   5  12       63.23       67.68      6.62 o
   6   5  12        0.39        7.67      5.38 o
   7   5  12       18.17       16.18      4.10 o
   8   5  12        0.61       -1.48      5.51 o
  -4   6  12       14.09       14.57      2.07 o
  -3   6  12       30.81       33.37      2.82 o
  -2   6  12        0.39       -4.62      5.09 o
  -1   6  12       18.23       15.96      4.60 o
   0   6  12        3.76        5.97      4.97 o
   1   6  12      242.65      247.77      5.73 o
   2   6  12        6.12       11.46      5.96 o
   3   6  12        3.87       -6.62      6.62 o
   4   6  12       46.89       56.97      4.75 o
   5   6  12       16.77       17.32      3.66 o
   6   6  12        3.35        2.60      7.78 o
   7   6  12        0.10       -1.19      9.33 o
   8   6  12      200.93      181.97     23.15 o
  -3   7  12        7.64        5.15      4.65 o
  -2   7  12        0.67        5.08      4.36 o
  -1   7  12       20.17       14.02      2.63 o
   0   7  12        9.22        6.99      6.20 o
   1   7  12      122.20      120.55     10.00 o
   2   7  12       10.56       12.41      5.65 o
   3   7  12       12.03        8.31      3.33 o
   4   7  12       11.10        5.59      6.32 o
   5   7  12       25.68       28.64      3.05 o
   6   7  12        3.34        0.52      3.33 o
   7   7  12       28.60       23.65      4.31 o
   8   7  12        0.92        0.09      6.68 o
  -2   8  12       22.37       22.81      4.46 o
  -1   8  12        2.24        3.11      5.80 o
   0   8  12       11.81        9.33      8.12 o
   1   8  12       39.99       43.19      3.33 o
   2   8  12        3.41        3.87      2.82 o
   3   8  12       26.93       29.33      2.75 o
   4   8  12       16.94       17.39      2.80 o
   5   8  12        3.16        5.29      5.92 o
   6   8  12        0.25       -6.36      6.62 o
   7   8  12       23.45       21.57      3.92 o
  -1   9  12        0.12        3.01      2.48 o
   0   9  12       24.07       23.35      2.35 o
   1   9  12        5.52        4.21      5.43 o
   2   9  12        0.24        7.60      5.37 o
   3   9  12        5.02        6.43      2.67 o
   4   9  12        1.49       -3.06      4.89 o
   5   9  12       15.16       14.53      3.19 o
   6   9  12        2.71        0.74      4.71 o
   7   9  12       34.75       32.58      2.86 o
   0  10  12        2.74        5.08      2.14 o
   1  10  12        1.74        0.59      2.26 o
   2  10  12       13.49       15.88      2.09 o
   3  10  12        3.05        2.69      5.43 o
   4  10  12       12.90       10.87      2.88 o
   5  10  12       25.04       22.26      2.34 o
   6  10  12       16.80       18.89      1.94 o
  -3  -4  13        2.26       -4.86      4.86 o
  -2  -4  13       49.12       48.26      2.68 o
  -1  -4  13        3.12        2.42      2.36 o
   0  -4  13       50.93       43.86      2.62 o
   1  -4  13       21.22       22.04      2.05 o
   2  -4  13        1.56       -3.48      3.48 o
  -4  -3  13        6.76        5.39      5.91 o
  -3  -3  13        1.20       -0.12      2.40 o
  -2  -3  13       38.15       40.97      2.82 o
  -1  -3  13       47.03       39.91      4.43 o
   0  -3  13       22.42       20.25      2.49 o
   1  -3  13      207.48      205.44      7.04 o
   2  -3  13        8.00        1.48      2.74 o
   3  -3  13        0.87        5.06      2.15 o
  -5  -2  13       48.69       46.59      2.40 o
  -4  -2  13       13.53       14.23      2.09 o
  -3  -2  13       19.62       14.38      3.12 o
  -2  -2  13       10.76       12.09      7.76 o
  -1  -2  13       10.64        2.73      5.50 o
   0  -2  13        0.29       -0.11      5.28 o
   1  -2  13       56.67       61.35      7.25 o
   2  -2  13       26.02       23.64      2.69 o
   3  -2  13        8.20        7.76      5.25 o
   4  -2  13       18.36       21.30      2.10 o
  -5  -1  13       30.33       29.19      2.40 o
  -4  -1  13        8.12        2.86      4.82 o
  -3  -1  13        0.70       -4.69      4.75 o
  -2  -1  13       30.30       36.56      2.94 o
  -1  -1  13        1.40        3.85      5.01 o
   0  -1  13        2.95       -0.51      5.51 o
   1  -1  13        3.60        1.65      5.64 o
   2  -1  13      241.70      228.69     14.33 o
   3  -1  13        8.29        7.43      3.20 o
   4  -1  13       55.17       50.21      7.07 o
   5  -1  13       43.44       45.04      6.09 o
  -5   0  13        6.59        4.79      4.14 o
  -4   0  13        2.06        5.99      3.15 o
  -3   0  13       13.38       17.50      4.02 o
  -2   0  13       78.07       81.53      3.51 o
  -1   0  13        2.45       -3.49      5.24 o
   0   0  13        2.20       -3.00      5.80 o
   1   0  13       24.47       25.61      2.80 o
   2   0  13       74.41       69.92      3.45 o
   3   0  13        1.45        7.50      6.16 o
   4   0  13       57.81       57.65      9.46 o
   5   0  13       54.36       54.78      3.62 o
   6   0  13        1.82        3.99      3.46 o
  -5   1  13       12.72       17.07      2.04 o
  -4   1  13        5.47        6.01      2.04 o
  -3   1  13        7.86        4.21      5.45 o
  -2   1  13       64.93       65.65      3.40 o
  -1   1  13       49.69       43.12      3.16 o
   0   1  13        1.86        2.64      5.49 o
   1   1  13        8.02        7.89      3.25 o
   2   1  13       85.86       84.68      4.99 o
   3   1  13       37.95       33.72      3.20 o
   4   1  13        3.10       -0.56      7.58 o
   5   1  13       64.75       65.91      7.79 o
   6   1  13       31.78       32.52      2.41 o
  -5   2  13        6.32        5.30      4.30 o
  -4   2  13        4.73        8.09      2.68 o
  -3   2  13        3.36        7.47      2.23 o
  -2   2  13       31.19       24.97      2.85 o
  -1   2  13      183.18      178.52      4.91 o
   0   2  13        8.11       -3.99      6.21 o
   1   2  13       36.82       37.33      3.12 o
   2   2  13        0.85       -3.74      7.07 o
   3   2  13        9.99        5.30      5.40 o
   4   2  13        3.90        1.78      5.49 o
   5   2  13       13.18       15.77      8.27 o
   6   2  13       32.71       31.54      2.71 o
   7   2  13        9.69        1.27      4.45 o
  -5   3  13        0.47        2.46      4.98 o
  -4   3  13       64.40       64.40      3.08 o
  -3   3  13        3.13       -5.99      5.99 o
  -2   3  13       27.62       25.13      9.39 o
  -1   3  13      238.54      229.66      6.30 o
   0   3  13       45.07       46.69      3.23 o
   1   3  13       58.46       58.02      5.06 o
   2   3  13       14.41       23.04      9.09 o
   3   3  13       40.26       38.44      3.18 o
   4   3  13       18.88        3.61      6.91 o
   5   3  13       16.77       15.43      3.68 o
   6   3  13       11.64       -0.47      5.54 o
   7   3  13        2.21       -2.97      4.51 o
  -4   4  13        0.39       -2.43      4.04 o
  -3   4  13       16.39       18.40      2.46 o
  -2   4  13        0.03        4.23      2.62 o
  -1   4  13      105.33      104.90     11.33 o
   0   4  13        1.87        5.19      3.12 o
   1   4  13        0.07       -0.31      5.18 o
   2   4  13        1.28        0.56      5.93 o
   3   4  13        1.92       -4.89      6.30 o
   4   4  13        0.69       -3.56      6.06 o
   5   4  13        8.25        5.86      5.79 o
   6   4  13       31.80       30.44      7.94 o
   7   4  13       32.34       28.62     12.83 o
  -4   5  13        0.04        2.29      3.50 o
  -3   5  13        0.30       -2.54      4.51 o
  -2   5  13        0.06       -4.26      6.30 o
  -1   5  13        0.05        0.01      3.12 o
   0   5  13       94.78       91.21      4.89 o
   1   5  13        3.65        2.68      7.50 o
   2   5  13       58.04       61.98      5.52 o
   3   5  13       21.89       28.79      2.76 o
   4   5  13       19.99       21.08      3.55 o
   5   5  13       75.92       65.20      3.73 o
   6   5  13       11.13       15.13      2.45 o
   7   5  13        3.83       -1.39      4.82 o
  -3   6  13        0.40       -0.40      3.50 o
  -2   6  13        4.47        6.19      4.94 o
  -1   6  13        8.71       -0.38      5.61 o
   0   6  13      137.44      123.74      4.49 o
   1   6  13        0.29       -4.03      5.47 o
   2   6  13       12.41        0.51      6.18 o
   3   6  13       38.51       41.90      3.23 o
   4   6  13       15.33        8.87      2.79 o
   5   6  13       35.85       34.18      3.14 o
   6   6  13        2.36        2.70      4.51 o
   7   6  13       55.16       52.88      6.58 o
  -2   7  13        4.04        0.88      4.30 o
  -1   7  13        0.70        2.63      4.40 o
   0   7  13        5.57        4.43      2.98 o
   1   7  13        4.03        4.00      5.70 o
   2   7  13        0.08        3.17      3.08 o
   3   7  13        1.35        1.27      5.05 o
   4   7  13        1.86       -2.15      8.84 o
   5   7  13        0.32        1.31      2.75 o
   6   7  13       20.15       18.11      2.38 o
   7   7  13       12.43       10.42      1.96 o
  -1   8  13        1.51        0.56      7.05 o
   0   8  13       16.89        7.88      2.93 o
   1   8  13        0.34        3.61      4.97 o
   2   8  13        2.03        0.00      5.30 o
   3   8  13        0.26        4.57      2.56 o
   4   8  13        2.59       -6.02      6.20 o
   5   8  13        5.40       13.20      2.88 o
   6   8  13        9.63        9.99      3.40 o
   0   9  13        0.12       -0.84      3.68 o
   1   9  13       28.86       28.03      4.12 o
   2   9  13       26.30       22.76      2.30 o
   3   9  13        0.26       -0.72      4.21 o
   4   9  13        1.92        3.31      4.34 o
   5   9  13       45.45       44.76      4.72 o
   6   9  13        7.75        2.10      4.52 o
   2  10  13       37.39       40.17      2.18 o
   3  10  13        4.66        7.18      4.32 o
   4  10  13        3.20       -3.38      4.98 o
  -2  -3  14       10.88       10.71      1.65 o
  -1  -3  14       21.95       23.33      2.00 o
   0  -3  14       89.72       85.73      4.53 o
   1  -3  14       36.87       43.38      3.30 o
  -3  -2  14       10.82        7.54      4.12 o
  -2  -2  14       11.40        5.37      4.30 o
  -1  -2  14        0.07       -1.34      2.40 o
   0  -2  14       23.65       16.89      2.22 o
   1  -2  14       19.44       10.89      2.06 o
   2  -2  14       18.34       18.54      3.96 o
  -4  -1  14        5.64        7.66      3.90 o
  -3  -1  14        7.76        9.92      1.90 o
  -2  -1  14        1.60       -5.21      6.19 o
  -1  -1  14        7.58       10.72      7.90 o
   0  -1  14        0.05        0.50      4.24 o
   1  -1  14        9.31       19.57      3.60 o
   2  -1  14       57.38       63.96      3.08 o
   3  -1  14        1.15       -0.67      3.96 o
   4  -1  14        2.05       -2.78      3.82 o
  -4   0  14       30.15       35.01      2.18 o
  -3   0  14       26.71       25.30      2.35 o
  -2   0  14        9.36       13.18      2.79 o
  -1   0  14        2.64        7.06      2.79 o
   0   0  14        5.55       -1.60      7.48 o
   1   0  14        0.50       -1.28      4.70 o
   2   0  14        0.40       -3.06      5.12 o
   3   0  14       36.80       34.05      2.71 o
   4   0  14       20.22       19.11      5.66 o
  -4   1  14       35.26       39.37      2.28 o
  -3   1  14       32.26       36.32      2.54 o
  -2   1  14        1.50        0.84      4.67 o
  -1   1  14       48.71       47.92      3.19 o
   0   1  14        6.60        8.46      3.90 o
   1   1  14        0.28       -3.73      5.16 o
   2   1  14       11.23       10.28      8.73 o
   3   1  14       13.59       15.78      3.06 o
   4   1  14        5.01        4.06      4.63 o
   5   1  14        1.82        3.03      2.37 o
  -4   2  14       26.69       26.03      2.12 o
  -3   2  14       42.28       48.06      2.73 o
  -2   2  14       22.04       21.60      2.39 o
  -1   2  14       32.30       31.82      9.88 o
   0   2  14       29.09       35.96      2.85 o
   1   2  14        5.71       11.96      5.87 o
   2   2  14       13.97       10.45      3.63 o
   3   2  14       53.22       56.11      3.27 o
   4   2  14        1.34        1.49      4.55 o
   5   2  14        0.81        1.34      3.99 o
  -4   3  14        1.71        3.29      3.57 o
  -3   3  14       65.84       66.92      3.13 o
  -2   3  14        8.79        6.99      4.55 o
  -1   3  14        3.34        3.52      4.38 o
   0   3  14       11.17       12.81      5.74 o
   1   3  14       19.62       24.54      2.80 o
   2   3  14        0.13       -3.19      5.28 o
   3   3  14      151.25      148.49     14.59 o
   4   3  14        2.24        1.19      3.06 o
   5   3  14       15.63       13.05      2.34 o
   6   3  14       20.84       20.66      2.11 o
  -3   4  14        4.03        5.14      4.08 o
  -2   4  14        7.05        7.59      3.70 o
  -1   4  14       22.78       18.79      2.72 o
   0   4  14        1.28        2.90      3.35 o
   1   4  14       11.37        8.50      3.39 o
   2   4  14        1.71        8.66      5.09 o
   3   4  14       58.96       57.38      3.45 o
   4   4  14       47.88       42.43      2.98 o
   5   4  14        0.27       -0.24      8.18 o
   6   4  14       82.54       78.28     12.30 o
  -3   5  14        1.51       -3.53      3.53 o
  -2   5  14        0.64        5.12      2.19 o
  -1   5  14       13.97       12.89      2.24 o
   0   5  14       72.34       72.46      3.50 o
   1   5  14       21.34       27.88      4.04 o
   2   5  14        0.60       -1.45      5.14 o
   3   5  14       22.74       26.63      4.16 o
   4   5  14       95.05       91.09     10.23 o
   5   5  14        3.28       -1.86      5.21 o
   6   5  14        6.21        7.93      2.50 o
  -2   6  14        3.49        5.81      2.33 o
  -1   6  14       16.23       10.83      2.92 o
   0   6  14      201.44      181.69      4.79 o
   1   6  14       14.13       15.05      4.11 o
   2   6  14        0.89        4.75      4.51 o
   3   6  14        2.76        2.27      4.20 o
   4   6  14       44.01       46.06      8.45 o
   5   6  14       31.28       31.55      4.91 o
   6   6  14        0.60       -0.45      3.59 o
  -1   7  14        0.37       -3.95      3.95 o
   0   7  14        3.20       -2.73      4.50 o
   1   7  14       46.10       44.89      6.11 o
   2   7  14        0.07       -3.16      4.57 o
   3   7  14        1.77       -1.90      5.43 o
   4   7  14        6.85        2.42      5.10 o
   5   7  14       26.39       24.65      5.08 o
   6   7  14        2.80        1.40      3.81 o
   0   8  14        1.53        3.54      3.25 o
   1   8  14       49.70       46.09      2.66 o
   2   8  14        3.84       -3.72      3.72 o
   3   8  14        6.13        8.98      4.90 o
   4   8  14        9.95        7.85      4.56 o
   5   8  14        0.74       -2.30      7.21 o
   3   9  14        0.26        0.90      4.69 o
  -1  -1  15       15.96       15.88      2.61 o
   0  -1  15        4.84        7.37      1.63 o
   1  -1  15       61.54       58.25      5.76 o
  -2   0  15       12.39       14.84      4.98 o
  -1   0  15        8.74        6.01      4.33 o
   0   0  15        6.72        7.24      2.47 o
   1   0  15       14.97       17.15      2.31 o
   2   0  15        8.44        0.42      4.96 o
   3   0  15        0.07       -3.55      6.52 o
  -2   1  15       36.88       34.83      2.22 o
  -1   1  15        5.80        5.70      2.49 o
   0   1  15        0.07        6.25      3.68 o
   1   1  15       10.20       10.31      2.09 o
   2   1  15       22.43       21.39      3.05 o
   3   1  15        0.15        4.75      3.89 o
  -2   2  15       37.20       32.92      2.33 o
  -1   2  15        3.78        1.35      4.27 o
   0   2  15        2.57       -2.11      4.34 o
   1   2  15       11.26        8.63      5.33 o
   2   2  15       27.12       31.58      2.39 o
   3   2  15        0.77        1.80      3.03 o
   4   2  15       13.06       15.20      1.99 o
  -2   3  15        9.47        4.45      2.44 o
  -1   3  15       11.39        4.39      4.80 o
   0   3  15        4.30        5.88      4.44 o
   1   3  15        0.57        2.27      2.37 o
   2   3  15       50.21       46.52      2.95 o
   3   3  15        0.62       -0.11      4.58 o
   4   3  15       10.32        8.32      2.95 o
  -2   4  15       28.87       32.64      2.90 o
  -1   4  15       12.99       15.38      2.04 o
   0   4  15        1.51        3.27      9.71 o
   1   4  15        3.08        6.03      2.44 o
   2   4  15        7.68        9.30      2.81 o
   3   4  15        3.03        3.32      4.13 o
   4   4  15       12.23       14.03      2.07 o
   5   4  15       18.31       21.55      3.30 o
  -1   5  15       12.46       -2.34      4.24 o
   0   5  15        3.43        6.91      2.26 o
   1   5  15        0.07        2.45      4.13 o
   2   5  15        4.68        5.30      4.87 o
   3   5  15       39.73       39.63      4.83 o
   4   5  15       17.35       14.91      2.12 o
   5   5  15       21.00       22.07      2.87 o
   0   6  15        2.58       10.21      3.24 o
   1   6  15        2.80       -1.86      5.05 o
   2   6  15       23.34       28.88      3.35 o
   3   6  15        6.89        2.04      3.89 o
   4   6  15        0.37        5.35      3.62 o
   1   7  15        6.11        6.90      2.25 o
   2   7  15       20.94       25.29      5.81 o
   3   7  15       15.61       12.27      4.43 o
 
